# Supplementary material for: Duty cycle of 33% increases cardiac output during cardiopulmonary resuscitation
Source: PLoS One. 2020 Jan 28;15(1):e0228111. doi: 10.1371/journal.pone.0228111 (PMC6986725; doi:10.1371/journal.pone.0228111)
Supplement: S2 File — (CSV) [file pone.0228111.s002.csv]

	time	adc_ecg	adc_cvp	adc_art	adc_ecg_ii	adc_ecg_v5	adc_resp	adc_pleth	hr	abp_mbp	abp_sbp	abp_dbp	etco2	rr	spo2	hr.1	cvp_mbp	cvp_mbp.1	cvp_sbp	bt	group	id	phase	etco2_max	cvp_dbp	adc_abp	cpp
1	0	-0.0091	3.039801	0.07743	-0.097971	-0.097971	-0.097971	-4.313839	56	11	22	7	NA	0	NA	NA	11	NA	NA	24.800001	1	p01	2	35	NA	NA	NA
2	2	-0.0091	25.751312	23.776398	-0.097971	-0.097971	-0.097971	-4.313839	52	11	16	7	0	0	NA	NA	21	NA	NA	24.800001	1	p01	2	35	NA	NA	NA
3	4	-0.0091	36.613338	37.600796	-0.097971	-0.088097	-0.097971	-4.313839	45	26	91	-15	35	111	NA	NA	21	NA	NA	24.700001	1	p01	2	35	NA	NA	NA
4	6	-0.265839	0.07743	4.027258	-0.097971	-0.097971	-0.097971	6.74568	16	28	86	-17	35	111	NA	NA	43	NA	NA	24.700001	1	p01	2	35	NA	NA	NA
5	8	-0.13747	15.876742	13.901828	-0.097971	-0.097971	-0.097971	32.419563	14	27	84	-25	32	63	95	127	43	NA	NA	24.700001	1	p01	2	35	NA	NA	NA
6	10	-0.088097	22.788942	18.839113	-0.088097	-0.097971	-0.097971	50.19379	10	24	78	-21	28	62	85	102	42	NA	NA	24.700001	1	p01	2	35	NA	NA	NA
7	12	-0.068348	15.876742	16.864199	-0.088097	-0.097971	-0.097971	22.544992	32	25	82	-21	28	62	84	99	42	NA	NA	24.700001	1	p01	2	30	NA	NA	NA
8	14	-0.325087	-27.571367	-25.596453	-0.097971	-0.088097	-0.097971	37.949322	32	24	80	-25	30	41	83	101	42	NA	NA	24.700001	1	p01	2	30	NA	NA	NA
9	16	-0.265839	12.914371	11.926914	-0.088097	-0.097971	-0.097971	37.949322	32	23	78	-22	27	41	83	98	39	NA	NA	24.700001	1	p01	2	30	NA	NA	NA
10	18	-0.157219	39.57571	34.638424	-0.097971	-0.097971	-0.097971	43.47908	31	25	78	-22	27	41	84	98	39	NA	NA	24.700001	1	p01	2	28	NA	NA	NA
11	20	-0.186843	11.926914	10.939457	-0.097971	-0.097971	-0.097971	17.410215	27	24	78	-24	28	39	83	98	37	NA	NA	24.700001	1	p01	2	28	NA	NA	NA
12	22	-0.186843	-31.521194	-34.483566	-0.097971	-0.088097	-0.097971	46.243961	32	23	75	-23	23	39	83	98	37	NA	NA	24.700001	1	p01	2	28	NA	NA	NA
13	24	-0.176968	2.052344	2.052344	-0.097971	-0.088097	-0.088097	48.613857	19	25	77	-22	23	39	83	98	35	NA	NA	24.700001	1	p01	2	27	NA	NA	NA
14	26	0.129144	61.299767	57.349937	-0.097971	-0.097971	-0.097971	38.739288	11	24	77	-25	27	39	84	98	35	NA	NA	24.700001	1	p01	2	27	NA	NA	NA
15	28	0.198266	16.864199	15.876742	-0.097971	-0.097971	-0.097971	8.325611	0	24	74	-21	21	39	84	98	35	NA	NA	24.700001	1	p01	2	27	NA	NA	NA
16	30	-0.394209	-26.58391	-29.546282	-0.088097	-0.097971	-0.097971	42.689117	0	26	78	-19	21	39	84	99	35	NA	NA	24.700001	1	p01	2	29	NA	NA	NA
17	32	-0.502829	1.064887	-0.910027	-0.088097	-0.097971	-0.097971	52.958668	0	25	78	-22	29	39	83	98	34	NA	NA	24.700001	1	p01	2	29	NA	NA	NA
18	34	1.106726	69.199425	68.211967	-0.088097	-0.097971	-0.097971	35.974407	0	24	76	-20	22	39	83	98	34	NA	NA	24.700001	1	p01	2	29	NA	NA	NA
19	36	0.257513	20.814028	19.826571	-0.088097	-0.097971	-0.097971	4.770766	0	25	81	-21	22	39	83	96	35	NA	NA	24.700001	1	p01	2	27	NA	NA	NA
20	38	-0.394209	-12.759512	-17.696796	-0.097971	-0.097971	-0.097971	35.184441	0	25	80	-21	27	39	83	96	35	NA	NA	24.700001	1	p01	2	27	NA	NA	NA
21	40	0.020523	7.977086	5.014715	-0.097971	-0.097971	-0.097971	57.303478	0	25	79	-18	22	39	82	94	35	NA	NA	24.700001	1	p01	2	27	NA	NA	NA
22	42	0.218015	50.437737	53.400108	-0.097971	-0.088097	-0.097971	32.814545	0	26	81	-20	22	39	82	97	35	NA	NA	24.700001	1	p01	2	27	NA	NA	NA
23	44	-0.24609	15.876742	15.876742	-0.097971	-0.097971	-0.097971	10.695508	0	25	80	-23	27	39	82	99	34	NA	NA	24.700001	1	p01	2	27	NA	NA	NA
24	46	-0.24609	7.977086	4.027258	-0.097971	-0.097971	-0.097971	33.604511	0	25	81	-20	21	39	82	99	34	NA	NA	24.700001	1	p01	2	27	NA	NA	NA
25	48	-0.374459	12.914371	8.964543	-0.088097	-0.088097	-0.097971	56.908497	0	27	83	-17	21	39	82	107	34	NA	NA	24.700001	1	p01	2	27	NA	NA	NA
26	50	0.237764	31.676054	33.65097	-0.088097	-0.097971	-0.097971	31.234613	0	26	83	-22	24	41	82	102	35	NA	NA	24.700001	1	p01	2	27	NA	NA	NA
27	52	-0.157219	7.977086	9.952	-0.097971	-0.097971	-0.097971	21.360044	51	26	79	-20	27	61	81	101	35	NA	NA	24.700001	1	p01	2	27	NA	NA	NA
28	54	-0.157219	11.926914	10.939457	-0.097971	-0.097971	-0.097971	33.20953	45	28	83	-19	27	61	81	105	36	NA	NA	24.700001	1	p01	2	27	NA	NA	NA
29	56	0.129144	30.688597	27.726227	-0.097971	-0.088097	-0.097971	53.353653	0	27	88	-20	26	43	82	100	36	NA	NA	24.700001	1	p01	2	27	NA	NA	NA
30	58	-0.157219	36.613338	36.613338	-0.097971	-0.097971	-0.097971	31.234613	0	27	86	-15	21	61	82	100	35	NA	NA	24.700001	1	p01	2	27	NA	NA	NA
31	60	-0.433707	-16.709339	-14.734426	-0.088097	-0.097971	-0.097971	40.319218	0	28	83	-17	21	61	82	104	35	NA	NA	24.700001	1	p01	2	26	NA	NA	NA
32	62	-0.581825	13.901828	13.901828	-0.088097	-0.097971	-0.097971	37.55434	0	27	79	-22	26	43	83	100	34	NA	NA	24.700001	1	p01	2	26	NA	NA	NA
33	64	-0.058473	43.525539	38.588253	-0.097971	-0.097971	-0.097971	50.19379	0	27	83	-22	22	61	83	101	34	NA	NA	24.700001	1	p01	2	26	NA	NA	NA
34	66	0.237764	18.839113	19.826571	-0.088097	-0.097971	-0.097971	28.469734	57	29	87	-17	22	61	82	98	34	NA	NA	24.700001	1	p01	2	26	NA	NA	NA
35	68	-0.038724	-28.558825	-29.546282	-0.088097	-0.088097	-0.097971	50.588772	91	28	82	-21	26	41	82	98	34	NA	NA	24.700001	1	p01	2	26	NA	NA	NA
36	70	-0.305337	4.027258	5.014715	-0.097971	-0.088097	-0.097971	46.243961	102	27	86	-20	23	41	82	98	35	NA	NA	24.700001	1	p01	2	26	NA	NA	NA
37	72	0.287137	67.22451	60.312309	-0.088097	-0.088097	-0.097971	42.294132	102	29	86	-18	23	41	81	98	35	NA	NA	24.700001	1	p01	2	26	NA	NA	NA
38	74	0.060022	20.814028	19.826571	-0.088097	-0.088097	-0.097971	14.250353	80	29	86	-21	26	39	80	98	34	NA	NA	24.700001	1	p01	2	26	NA	NA	NA
39	76	-0.48308	-21.646626	-25.596453	-0.088097	-0.088097	-0.097971	50.983753	88	28	85	-19	22	39	80	98	34	NA	NA	24.700001	1	p01	2	26	NA	NA	NA
40	78	-0.167093	4.027258	2.052344	-0.088097	-0.088097	-0.097971	53.748634	65	30	89	-18	22	39	81	98	34	NA	NA	24.700001	1	p01	2	26	NA	NA	NA
41	80	-0.018975	71.174339	67.22451	-0.097971	-0.097971	-0.097971	39.13427	49	29	86	-21	26	39	80	98	34	NA	NA	24.700001	1	p01	2	26	NA	NA	NA
42	82	-0.127595	18.839113	17.851656	-0.088097	-0.097971	-0.097971	11.880456	49	28	85	-19	21	39	80	98	34	NA	NA	24.700001	1	p01	2	26	NA	NA	NA
43	84	-0.295463	-5.847312	-11.772055	-0.088097	-0.088097	-0.097971	47.033928	15	30	87	-18	21	39	80	98	34	NA	NA	24.700001	1	p01	2	27	NA	NA	NA
44	86	0.129144	7.977086	5.014715	-0.088097	-0.097971	-0.097971	65.598122	0	29	86	-21	27	41	79	98	34	NA	NA	24.700001	1	p01	2	27	NA	NA	NA
45	88	0.089645	79.07399	79.07399	-0.088097	-0.097971	-0.097971	50.983753	0	29	87	-19	26	41	79	98	34	NA	NA	24.700001	1	p01	2	27	NA	NA	NA
46	90	-0.068348	8.964543	7.977086	-0.097971	-0.088097	-0.097971	12.275439	0	32	94	-16	26	41	78	98	34	NA	NA	24.700001	1	p01	2	29	NA	NA	NA
47	92	-0.453456	8.964543	4.027258	-0.097971	-0.097971	-0.097971	31.234613	0	31	91	-20	29	29	76	98	33	NA	NA	24.700001	1	p01	2	29	NA	NA	NA
48	94	-0.236215	17.851656	14.889285	-0.088097	-0.097971	-0.097971	58.883411	0	29	89	-20	22	38	75	98	33	NA	NA	24.700001	1	p01	2	29	NA	NA	NA
49	96	-0.078222	37.600796	41.550625	-0.097971	-0.097971	-0.097971	35.974407	0	31	94	-18	22	38	75	98	34	NA	NA	24.700001	1	p01	2	24	NA	NA	NA
50	98	-0.265839	2.052344	4.027258	-0.088097	-0.097971	-0.097971	1.610903	0	29	91	-26	24	29	73	98	34	NA	NA	24.700001	1	p01	2	24	NA	NA	NA
51	100	-0.157219	21.801485	19.826571	-0.097971	-0.088097	-0.097971	30.049665	0	28	88	-21	24	36	72	98	34	NA	NA	24.700001	1	p01	2	24	NA	NA	NA
52	102	-0.088097	23.776398	19.826571	-0.097971	-0.088097	-0.088097	43.874065	0	31	95	-17	24	36	72	98	34	NA	NA	24.700001	1	p01	2	24	NA	NA	NA
53	104	-0.058473	29.701141	28.713684	-0.097971	-0.097971	-0.097971	22.544992	0	29	93	-26	23	27	70	98	33	NA	NA	24.700001	1	p01	2	24	NA	NA	NA
54	106	-0.285588	-15.721883	-12.759512	-0.088097	-0.097971	-0.097971	20.570078	0	28	90	-21	23	37	69	98	33	NA	NA	24.700001	1	p01	2	24	NA	NA	NA
55	108	-0.24609	18.839113	17.851656	-0.088097	-0.097971	-0.097971	11.485474	0	31	95	-17	23	37	69	98	33	NA	NA	24.700001	1	p01	2	23	NA	NA	NA
56	110	0.079771	39.57571	34.638424	-0.097971	-0.097971	-0.097971	33.604511	0	30	93	-22	22	28	68	98	33	NA	NA	24.700001	1	p01	2	23	NA	NA	NA
57	112	0.139018	28.713684	26.73877	-0.097971	-0.097971	-0.097971	26.099838	0	29	91	-19	22	36	67	98	33	NA	NA	24.700001	1	p01	2	23	NA	NA	NA
58	114	-0.236215	-28.558825	-31.521194	-0.097971	-0.088097	-0.097971	18.200182	99	31	96	-16	22	36	67	98	33	NA	NA	24.700001	1	p01	2	22	NA	NA	NA
59	116	-0.176968	4.027258	5.014715	-0.088097	-0.097971	-0.097971	14.250353	99	30	91	-20	16	27	68	98	33	NA	NA	24.700001	1	p01	2	22	NA	NA	NA
60	118	-0.048599	68.211967	60.312309	-0.088097	-0.088097	-0.097971	38.739288	0	29	93	-19	16	36	69	98	32	NA	NA	24.700001	1	p01	2	22	NA	NA	NA
61	120	-0.325087	16.864199	15.876742	-0.088097	-0.097971	-0.097971	5.560731	0	31	97	-17	16	36	69	98	32	NA	NA	24.700001	1	p01	2	27	NA	NA	NA
62	122	-0.374459	-25.596453	-30.533739	-0.097971	-0.088097	-0.097971	23.72994	0	29	91	-20	27	27	70	98	32	NA	NA	24.700001	1	p01	2	27	NA	NA	NA
63	124	0.020523	2.052344	1.064887	-0.088097	-0.097971	-0.097971	35.974407	0	28	90	-21	27	27	72	98	32	NA	NA	24.700001	1	p01	2	27	NA	NA	NA
64	126	-0.226341	77.099075	72.161797	-0.097971	-0.097971	-0.097971	32.024578	0	29	94	-19	27	27	73	98	32	NA	NA	24.700001	1	p01	2	27	NA	NA	NA
65	128	0.079771	22.788942	20.814028	-0.097971	-0.088097	-0.097971	-3.523873	56	27	91	-27	23	27	74	98	32	NA	NA	24.700001	1	p01	2	27	NA	NA	NA
66	130	-0.285588	-5.847312	-10.784597	-0.097971	-0.097971	-0.097971	36.764374	49	27	89	-21	23	27	74	98	33	NA	NA	24.700001	1	p01	2	27	NA	NA	NA
67	132	0.474754	7.977086	5.014715	-0.097971	-0.097971	-0.097971	43.084099	0	29	95	-16	23	27	75	98	33	NA	NA	24.700001	1	p01	2	24	NA	NA	NA
68	134	-0.038724	56.36248	59.324852	-0.097971	-0.097971	-0.097971	26.49482	0	27	89	-26	24	27	76	98	31	NA	NA	24.700001	1	p01	2	24	NA	NA	NA
69	136	0.040273	10.939457	10.939457	-0.097971	-0.097971	-0.097971	2.005886	0	26	88	-22	24	27	76	98	31	NA	NA	24.700001	1	p01	2	24	NA	NA	NA
70	138	-0.058473	11.926914	7.977086	-0.097971	-0.097971	-0.097971	26.099838	0	29	93	-18	24	27	77	98	33	NA	NA	24.700001	1	p01	2	27	NA	NA	NA
71	140	-0.167093	12.914371	8.964543	-0.097971	-0.097971	-0.097971	48.218876	0	27	84	-27	27	27	79	98	33	NA	NA	24.700001	1	p01	2	27	NA	NA	NA
72	142	-0.048599	51.425194	53.400108	-0.088097	-0.097971	-0.097971	39.924236	0	26	83	-18	27	27	80	98	33	NA	NA	24.700001	1	p01	2	27	NA	NA	NA
73	144	-0.621324	3.039801	4.027258	-0.097971	-0.097971	-0.097971	11.880456	0	28	87	-19	27	27	81	98	32	NA	NA	24.700001	1	p01	2	27	NA	NA	NA
74	146	-0.315212	11.926914	10.939457	-0.088097	-0.088097	-0.097971	21.755026	0	26	83	-22	27	26	82	98	32	NA	NA	24.700001	1	p01	2	27	NA	NA	NA
75	148	-0.048599	24.763855	21.801485	-0.088097	-0.097971	-0.097971	57.303478	78	25	82	-21	27	26	82	98	32	NA	NA	24.700001	1	p01	2	27	NA	NA	NA
76	150	0.069896	19.826571	18.839113	-0.088097	-0.097971	-0.097971	32.814545	62	28	89	-17	27	26	82	98	32	NA	NA	24.700001	1	p01	2	27	NA	NA	NA
77	152	-0.216466	-20.659168	-17.696796	-0.097971	-0.088097	-0.097971	25.704855	85	27	83	-25	26	21	83	98	32	NA	NA	24.700001	1	p01	2	27	NA	NA	NA
78	154	-0.038724	12.914371	11.926914	-0.097971	-0.097971	-0.097971	33.604511	84	25	79	-21	26	25	83	98	32	NA	NA	24.6	1	p01	2	27	NA	NA	NA
79	156	-0.384334	35.625881	31.676054	-0.088097	-0.097971	-0.097971	43.084099	77	27	87	-18	26	25	83	98	33	NA	NA	24.6	1	p01	2	26	NA	NA	NA
80	158	0.237764	20.814028	19.826571	-0.097971	-0.097971	-0.097971	21.360044	70	26	82	-26	22	21	83	98	33	NA	NA	24.6	1	p01	2	26	NA	NA	NA
81	160	-0.512703	-27.571367	-27.571367	-0.097971	-0.097971	-0.097971	52.563686	67	25	77	-21	22	25	83	98	33	NA	NA	24.6	1	p01	2	26	NA	NA	NA
82	162	-0.325087	4.027258	3.039801	-0.097971	-0.097971	-0.097971	34.394478	0	27	85	-18	22	25	84	98	33	NA	NA	24.6	1	p01	2	22	NA	NA	NA
83	164	0.316761	60.312309	56.36248	-0.097971	-0.097971	-0.097971	33.604511	0	26	81	-27	18	21	84	98	31	NA	NA	24.6	1	p01	2	22	NA	NA	NA
84	166	0.010649	19.826571	18.839113	-0.097971	-0.097971	-0.097971	16.225267	0	25	78	-20	18	26	84	98	31	NA	NA	24.6	1	p01	2	22	NA	NA	NA
85	168	-0.492954	-27.571367	-31.521194	-0.097971	-0.097971	-0.097971	47.823891	0	27	84	-18	18	26	84	98	33	NA	NA	24.6	1	p01	2	18	NA	NA	NA
86	170	-0.028849	-1.897484	-3.872398	-0.088097	-0.097971	-0.097971	47.823891	68	25	79	-27	17	27	85	98	33	NA	NA	24.6	1	p01	2	18	NA	NA	NA
87	172	0.148893	71.174339	67.22451	-0.097971	-0.097971	-0.097971	45.453995	82	25	77	-19	17	36	85	98	33	NA	NA	24.6	1	p01	2	18	NA	NA	NA
88	174	-0.048599	12.914371	11.926914	-0.097971	-0.088097	-0.097971	7.535645	0	27	84	-19	17	36	84	98	33	NA	NA	24.6	1	p01	2	28	NA	NA	NA
89	176	-0.13747	-13.746969	-19.671711	-0.097971	-0.097971	-0.097971	39.924236	0	25	80	-23	28	27	84	98	33	NA	NA	24.6	1	p01	2	28	NA	NA	NA
90	178	-0.157219	6.989629	3.039801	-0.088097	-0.097971	-0.097971	59.673378	0	24	76	-20	28	27	84	98	32	NA	NA	24.6	1	p01	2	28	NA	NA	NA
91	180	-0.265839	60.312309	61.299767	-0.097971	-0.097971	-0.097971	34.789459	0	26	82	-18	28	27	84	98	32	NA	NA	24.6	1	p01	2	28	NA	NA	NA
92	182	0.079771	12.914371	12.914371	-0.097971	-0.097971	-0.097971	-0.758994	0	25	78	-26	26	27	84	98	32	NA	NA	24.6	1	p01	2	28	NA	NA	NA
93	184	-0.226341	6.989629	2.052344	-0.097971	-0.097971	-0.097971	41.899151	0	24	76	-20	26	27	84	98	32	NA	NA	24.6	1	p01	2	28	NA	NA	NA
94	186	-0.117721	8.964543	6.002172	-0.097971	-0.097971	-0.097971	54.538601	0	26	83	-16	26	27	84	98	33	NA	NA	24.6	1	p01	2	26	NA	NA	NA
95	188	0.129144	30.688597	30.688597	-0.088097	-0.088097	-0.097971	27.67977	0	25	79	-25	23	27	84	98	33	NA	NA	24.6	1	p01	2	26	NA	NA	NA
96	190	-0.088097	6.989629	7.977086	-0.088097	-0.097971	-0.097971	24.124924	0	24	75	-20	23	27	84	98	32	NA	NA	24.6	1	p01	2	26	NA	NA	NA
97	192	-0.364585	13.901828	11.926914	-0.088097	-0.097971	-0.097971	29.259701	0	26	81	-17	23	27	84	98	32	NA	NA	24.6	1	p01	2	23	NA	NA	NA
98	194	-0.028849	21.801485	18.839113	-0.088097	-0.097971	-0.097971	52.563686	0	25	77	-27	21	27	84	98	32	NA	NA	24.6	1	p01	2	23	NA	NA	NA
99	196	0.079771	26.73877	26.73877	-0.097971	-0.088097	-0.097971	35.579426	0	24	75	-19	21	36	84	98	32	NA	NA	24.6	1	p01	2	23	NA	NA	NA
100	198	-0.216466	-20.659168	-17.696796	-0.097971	-0.088097	-0.097971	38.739288	79	26	79	-18	21	36	84	98	33	NA	NA	24.6	1	p01	2	28	NA	NA	NA
101	200	-0.364585	11.926914	10.939457	-0.097971	-0.088097	-0.097971	29.654682	90	24	76	-27	28	27	83	98	33	NA	NA	24.6	1	p01	2	28	NA	NA	NA
102	202	0.020523	34.638424	30.688597	-0.097971	-0.097971	-0.097971	52.958668	73	25	76	-18	28	27	83	98	32	NA	NA	24.6	1	p01	2	28	NA	NA	NA
103	204	0.050147	17.851656	16.864199	-0.088097	-0.097971	-0.097971	26.889803	72	26	81	-17	28	27	83	98	32	NA	NA	24.6	1	p01	2	28	NA	NA	NA
104	206	-0.394209	-33.496109	-34.483566	-0.097971	-0.097971	-0.097971	44.269047	72	25	78	-22	28	26	83	98	32	NA	NA	24.6	1	p01	2	28	NA	NA	NA
105	208	-0.078222	6.989629	6.002172	-0.088097	-0.088097	-0.088097	45.059013	67	24	74	-21	28	26	83	98	31	NA	NA	24.6	1	p01	2	28	NA	NA	NA
106	210	-0.078222	54.387566	47.475368	-0.097971	-0.097971	-0.097971	41.109184	67	25	79	-19	28	26	83	98	31	NA	NA	24.6	1	p01	2	28	NA	NA	NA
107	212	-0.315212	14.889285	13.901828	-0.088097	-0.097971	-0.097971	11.880456	67	24	76	-26	26	26	83	98	32	NA	NA	24.6	1	p01	2	28	NA	NA	NA
108	214	-0.295463	-24.608995	-27.571367	-0.097971	-0.088097	-0.097971	52.958668	72	24	73	-20	26	26	83	98	32	NA	NA	24.6	1	p01	2	28	NA	NA	NA
109	216	-0.157219	0.07743	-1.897484	-0.097971	-0.097971	-0.097971	50.983753	65	25	78	-18	26	26	83	98	32	NA	NA	24.6	1	p01	2	26	NA	NA	NA
110	218	-0.038724	58.337395	57.349937	-0.097971	-0.097971	-0.097971	34.394478	67	24	76	-27	23	21	83	98	32	NA	NA	24.6	1	p01	2	26	NA	NA	NA
111	220	0.000774	17.851656	15.876742	-0.088097	-0.097971	-0.097971	9.510559	67	24	74	-20	23	26	82	98	32	NA	NA	24.6	1	p01	2	26	NA	NA	NA
112	222	-0.334961	-17.696796	-22.634083	-0.097971	-0.097971	-0.097971	43.084099	0	25	79	-18	23	26	82	98	32	NA	NA	24.5	1	p01	2	28	NA	NA	NA
113	224	0.119269	5.014715	2.052344	-0.097971	-0.088097	-0.097971	60.858326	0	24	75	-27	28	27	83	98	31	NA	NA	24.5	1	p01	2	28	NA	NA	NA
114	226	0.010649	63.274681	63.274681	-0.097971	-0.097971	-0.097971	40.714203	0	24	75	-19	28	27	83	98	31	NA	NA	24.5	1	p01	2	28	NA	NA	NA
115	228	0.129144	7.977086	6.002172	-0.097971	-0.097971	-0.097971	11.09049	0	25	79	-19	28	27	82	98	32	NA	NA	24.5	1	p01	2	28	NA	NA	NA
116	230	-0.196717	6.989629	2.052344	-0.097971	-0.097971	-0.097971	29.654682	0	24	75	-24	28	26	82	98	32	NA	NA	24.6	1	p01	2	28	NA	NA	NA
117	232	0.069896	12.914371	8.964543	-0.097971	-0.097971	-0.097971	62.438255	0	24	72	-20	28	26	82	98	32	NA	NA	24.6	1	p01	2	28	NA	NA	NA
118	234	0.237764	36.613338	39.57571	-0.088097	-0.088097	-0.097971	32.814545	0	26	80	-18	28	26	82	98	32	NA	NA	24.6	1	p01	2	28	NA	NA	NA
119	236	-0.038724	9.952	9.952	-0.088097	-0.097971	-0.097971	15.435302	0	24	75	-26	26	21	82	98	31	NA	NA	24.6	1	p01	2	28	NA	NA	NA
120	238	0.129144	11.926914	8.964543	-0.088097	-0.097971	-0.097971	35.579426	122	23	71	-21	26	25	82	98	31	NA	NA	24.6	1	p01	2	28	NA	NA	NA
121	240	-0.018975	15.876742	12.914371	-0.088097	-0.097971	-0.097971	54.538601	122	25	78	-17	26	25	81	98	31	NA	NA	24.6	1	p01	2	26	NA	NA	NA
122	242	-0.107846	19.826571	19.826571	-0.097971	-0.088097	-0.097971	24.519907	122	24	74	-26	20	21	82	98	32	NA	NA	24.6	1	p01	2	26	NA	NA	NA
123	244	-0.216466	-14.734426	-12.759512	-0.088097	-0.088097	-0.097971	39.529255	122	23	71	-21	20	25	81	98	32	NA	NA	24.6	1	p01	2	26	NA	NA	NA
124	246	-0.157219	10.939457	10.939457	-0.088097	-0.088097	-0.097971	30.839632	122	25	76	-18	20	25	81	98	32	NA	NA	24.6	1	p01	2	27	NA	NA	NA
125	248	-0.186843	34.638424	28.713684	-0.097971	-0.088097	-0.097971	42.689117	122	23	75	-27	27	21	81	98	32	NA	NA	24.6	1	p01	2	27	NA	NA	NA
126	250	0.198266	22.788942	22.788942	-0.097971	-0.088097	-0.097971	29.259701	122	24	74	-18	27	26	81	98	32	NA	NA	24.6	1	p01	2	27	NA	NA	NA
127	252	-0.285588	-33.496109	-34.483566	-0.088097	-0.097971	-0.097971	45.453995	122	25	77	-19	27	26	81	98	32	NA	NA	24.6	1	p01	2	28	NA	NA	NA
128	254	-0.127595	1.064887	0.07743	-0.097971	-0.097971	-0.097971	42.294132	122	23	74	-29	28	21	82	98	31	NA	NA	24.6	1	p01	2	28	NA	NA	NA
129	256	-0.097971	54.387566	48.462826	-0.097971	-0.097971	-0.097971	48.218876	122	24	74	-18	28	26	81	98	31	NA	NA	24.6	1	p01	2	28	NA	NA	NA
130	258	0.267388	13.901828	12.914371	-0.097971	-0.097971	-0.097971	15.040318	122	25	79	-18	28	26	81	98	32	NA	NA	24.6	1	p01	2	28	NA	NA	NA
131	260	-0.216466	-30.533739	-34.483566	-0.097971	-0.097971	-0.097971	42.294132	122	23	74	-25	28	21	81	98	32	NA	NA	24.6	1	p01	2	28	NA	NA	NA
132	262	-0.255965	1.064887	0.07743	-0.097971	-0.088097	-0.097971	53.353653	122	23	70	-21	28	25	82	98	32	NA	NA	24.6	1	p01	2	28	NA	NA	NA
133	264	-0.058473	59.324852	55.375023	-0.097971	-0.097971	-0.097971	37.159355	122	25	77	-20	28	25	81	98	32	NA	NA	24.6	1	p01	2	28	NA	NA	NA
134	266	-0.127595	18.839113	16.864199	-0.097971	-0.097971	-0.097971	2.795851	130	23	73	-26	23	21	81	98	31	NA	NA	24.5	1	p01	2	28	NA	NA	NA
135	268	-0.147344	-15.721883	-18.684254	-0.088097	-0.088097	-0.097971	45.453995	130	23	71	-21	23	25	81	98	31	NA	NA	24.5	1	p01	2	28	NA	NA	NA
136	270	-0.374459	3.039801	0.07743	-0.097971	-0.097971	-0.097971	57.698463	130	25	78	-18	23	25	81	98	31	NA	NA	24.5	1	p01	2	27	NA	NA	NA
137	272	-0.167093	50.437737	51.425194	-0.097971	-0.097971	-0.097971	27.67977	130	23	73	-28	27	21	82	98	32	NA	NA	24.5	1	p01	2	27	NA	NA	NA
138	274	-0.226341	11.926914	10.939457	-0.088097	-0.097971	-0.097971	11.485474	128	23	73	-20	27	26	81	98	32	NA	NA	24.5	1	p01	2	27	NA	NA	NA
139	276	-0.255965	5.014715	0.07743	-0.088097	-0.097971	-0.097971	31.629597	128	25	78	-19	27	26	81	98	32	NA	NA	24.5	1	p01	2	27	NA	NA	NA
140	278	-0.325087	6.989629	4.027258	-0.088097	-0.097971	-0.097971	60.463341	128	23	72	-29	27	21	81	99	32	NA	NA	24.5	1	p01	2	27	NA	NA	NA
141	280	-0.167093	50.437737	52.412651	-0.097971	-0.097971	-0.097971	35.974407	92	24	74	-19	27	26	81	98	31	NA	NA	24.5	1	p01	2	27	NA	NA	NA
142	282	-0.275714	4.027258	4.027258	-0.097971	-0.097971	-0.097971	9.510559	0	25	77	-19	27	26	81	98	31	NA	NA	24.5	1	p01	2	27	NA	NA	NA
143	284	-0.334961	8.964543	6.989629	-0.088097	-0.088097	-0.097971	27.67977	0	23	72	-26	27	21	81	98	30	NA	NA	24.5	1	p01	2	27	NA	NA	NA
144	286	-0.13747	18.839113	15.876742	-0.088097	-0.097971	-0.097971	61.648289	0	22	70	-22	27	25	81	98	30	NA	NA	24.5	1	p01	2	27	NA	NA	NA
145	288	0.267388	16.864199	16.864199	-0.088097	-0.097971	-0.097971	32.814545	0	25	78	-19	27	25	81	98	32	NA	NA	24.5	1	p01	2	27	NA	NA	NA
146	290	-0.325087	-15.721883	-13.746969	-0.097971	-0.097971	-0.097971	13.460387	0	24	73	-26	24	20	81	98	32	NA	NA	24.5	1	p01	2	27	NA	NA	NA
147	292	-0.078222	10.939457	9.952	-0.097971	-0.088097	-0.097971	34.789459	0	22	68	-22	24	20	81	98	31	NA	NA	24.5	1	p01	2	27	NA	NA	NA
148	294	0.227889	31.676054	27.726227	-0.088097	-0.088097	-0.097971	54.538601	79	25	76	-19	24	20	81	98	31	NA	NA	24.5	1	p01	2	27	NA	NA	NA
149	296	-0.0091	21.801485	20.814028	-0.097971	-0.097971	-0.097971	27.67977	79	23	72	-28	27	20	81	98	31	NA	NA	24.5	1	p01	2	27	NA	NA	NA
150	298	-0.147344	-28.558825	-29.546282	-0.097971	-0.097971	-0.097971	37.159355	79	23	72	-21	27	20	81	98	31	NA	NA	24.5	1	p01	2	27	NA	NA	NA
151	0	-0.088097	33.65097	32.663513	-0.097971	-0.097971	-0.107846	-4.708822	0	21	21	21	NA	0	NA	NA	43	NA	43	NA	1	p02	1	44	NA	NA	NA
152	2	-0.088097	37.600796	27.726227	-0.097971	-0.097971	-0.107846	-4.708822	0	24	49	23	44	0	NA	NA	43	NA	52	NA	1	p02	1	44	NA	NA	NA
153	4	-0.196717	38.588253	25.751312	-0.097971	-0.097971	-0.107846	33.999493	31	31	87	5	34	87	NA	NA	43	NA	53	NA	1	p02	1	44	NA	NA	NA
154	6	-0.107846	36.613338	27.726227	-0.097971	-0.097971	-0.097971	41.504166	31	37	99	14	35	94	37	200	43	NA	50	NA	1	p02	1	35	NA	NA	NA
155	8	-0.157219	32.663513	80.061447	-0.097971	-0.097971	-0.107846	37.55434	0	43	103	21	34	98	38	201	43	NA	47	NA	1	p02	1	35	NA	NA	NA
156	10	-0.078222	36.613338	25.751312	-0.097971	-0.097971	-0.107846	22.150009	0	46	105	22	27	99	40	204	43	NA	46	NA	1	p02	1	35	NA	NA	NA
157	12	-0.127595	36.613338	11.926914	-0.097971	-0.097971	-0.107846	32.024578	0	49	109	24	22	99	40	196	43	NA	46	NA	1	p02	1	30	NA	NA	NA
158	14	-0.107846	31.676054	21.801485	-0.097971	-0.097971	-0.107846	19.780113	0	45	96	19	30	78	41	195	43	NA	47	NA	1	p02	1	30	NA	NA	NA
159	16	-0.097971	32.663513	42.538082	-0.097971	-0.097971	-0.107846	47.033928	0	43	102	23	29	77	41	196	43	NA	47	NA	1	p02	1	30	NA	NA	NA
160	18	-0.147344	34.638424	16.864199	-0.097971	-0.097971	-0.107846	5.165749	0	43	94	19	29	77	42	196	42	NA	46	NA	1	p02	1	29	NA	NA	NA
161	20	-0.196717	34.638424	6.989629	-0.097971	-0.097971	-0.097971	48.613857	0	43	94	18	29	71	42	198	42	NA	45	NA	1	p02	1	29	NA	NA	NA
162	22	-0.147344	28.713684	34.638424	-0.097971	-0.097971	-0.097971	17.805199	0	40	90	17	29	71	43	196	42	NA	45	NA	1	p02	1	29	NA	NA	NA
163	24	-0.078222	32.663513	23.776398	-0.097971	-0.097971	-0.107846	52.168705	0	42	95	20	29	71	43	196	42	NA	46	NA	1	p02	1	29	NA	NA	NA
164	26	-0.107846	31.676054	13.901828	-0.097971	-0.097971	-0.097971	0.820938	0	40	85	19	29	49	43	194	42	NA	45	NA	1	p02	1	29	NA	NA	NA
165	28	-0.157219	28.713684	15.876742	-0.097971	-0.097971	-0.097971	52.958668	0	39	90	21	27	60	43	194	42	NA	45	NA	1	p02	1	29	NA	NA	NA
166	30	-0.0091	31.676054	49.450283	-0.097971	-0.097971	-0.107846	22.544992	0	42	95	22	27	60	43	197	42	NA	46	NA	1	p02	1	27	NA	NA	NA
167	32	-0.028849	31.676054	16.864199	-0.097971	-0.097971	-0.107846	52.563686	50	40	85	20	26	43	43	196	42	NA	46	NA	1	p02	1	27	NA	NA	NA
168	34	-0.206592	27.726227	15.876742	-0.097971	-0.097971	-0.107846	15.830284	50	39	86	19	25	60	43	196	43	NA	47	NA	1	p02	1	27	NA	NA	NA
169	36	-0.107846	29.701141	22.788942	-0.097971	-0.097971	-0.107846	42.689117	36	41	91	21	25	60	42	194	43	NA	47	NA	1	p02	1	25	NA	NA	NA
170	38	-0.048599	31.676054	65.249596	-0.097971	-0.097971	-0.107846	31.234613	0	39	84	20	24	43	42	194	43	NA	47	NA	1	p02	1	25	NA	NA	NA
171	40	-0.107846	31.676054	17.851656	-0.097971	-0.097971	-0.107846	40.319218	0	38	83	22	23	60	42	196	43	NA	46	NA	1	p02	1	25	NA	NA	NA
172	42	-0.097971	28.713684	19.826571	-0.097971	-0.097971	-0.107846	24.124924	0	40	89	21	23	60	40	197	43	NA	45	NA	1	p02	1	23	NA	NA	NA
173	44	-0.078222	31.676054	16.864199	-0.097971	-0.097971	-0.097971	25.704855	0	38	81	20	23	43	39	194	43	NA	45	NA	1	p02	1	23	NA	NA	NA
174	46	-0.0091	33.65097	69.199425	-0.097971	-0.097971	-0.107846	54.143616	0	37	83	19	21	61	38	196	43	NA	45	NA	1	p02	1	23	NA	NA	NA
175	48	-0.117721	34.638424	17.851656	-0.097971	-0.097971	-0.097971	13.855371	0	40	90	22	21	61	38	195	43	NA	46	NA	1	p02	1	22	NA	NA	NA
176	50	-0.167093	33.65097	10.939457	-0.097971	-0.097971	-0.107846	35.974407	0	40	87	21	22	43	37	192	44	NA	46	NA	1	p02	1	22	NA	NA	NA
177	52	-0.078222	31.676054	20.814028	-0.097971	-0.097971	-0.107846	30.839632	0	39	85	20	22	61	37	197	44	NA	46	NA	1	p02	1	22	NA	NA	NA
178	54	-0.068348	33.65097	56.36248	-0.097971	-0.097971	-0.107846	58.48843	0	40	87	22	22	61	38	193	43	NA	46	NA	1	p02	1	30	NA	NA	NA
179	56	-0.078222	37.600796	13.901828	-0.097971	-0.097971	-0.107846	55.328568	0	38	82	20	30	41	39	192	43	NA	47	NA	1	p02	1	30	NA	NA	NA
180	58	-0.157219	36.613338	22.788942	-0.097971	-0.097971	-0.107846	39.924236	0	37	74	19	22	41	38	175	43	NA	48	NA	1	p02	1	30	NA	NA	NA
181	60	-0.068348	34.638424	22.788942	-0.097971	-0.097971	-0.097971	15.830284	0	40	85	24	22	41	41	161	43	NA	47	NA	1	p02	1	24	NA	NA	NA
182	62	0.000774	33.65097	30.688597	-0.097971	-0.097971	-0.097971	43.47908	51	40	82	22	23	41	43	124	43	NA	46	NA	1	p02	1	24	NA	NA	NA
183	64	-0.107846	35.625881	14.889285	-0.097971	-0.097971	-0.097971	60.858326	51	40	83	16	24	60	44	105	43	NA	46	NA	1	p02	1	24	NA	NA	NA
184	66	-0.127595	33.65097	19.826571	-0.097971	-0.097971	-0.097971	31.234613	28	40	81	21	24	60	38	96	43	NA	47	NA	1	p02	1	24	NA	NA	NA
185	68	-0.147344	32.663513	36.613338	-0.097971	-0.097971	-0.107846	0.425955	0	39	79	20	22	43	39	98	43	NA	47	NA	1	p02	1	24	NA	NA	NA
186	70	-0.048599	31.676054	35.625881	-0.097971	-0.097971	-0.097971	48.613857	0	39	80	19	21	56	39	98	43	NA	46	NA	1	p02	1	24	NA	NA	NA
187	72	-0.117721	27.726227	7.977086	-0.097971	-0.097971	-0.097971	30.839632	0	43	86	26	21	56	43	98	43	NA	46	NA	1	p02	1	26	NA	NA	NA
188	74	-0.206592	31.676054	14.889285	-0.097971	-0.097971	-0.097971	27.67977	0	39	70	21	23	41	44	98	43	NA	47	NA	1	p02	1	26	NA	NA	NA
189	76	-0.028849	32.663513	50.437737	-0.097971	-0.097971	-0.097971	39.924236	0	36	68	17	26	39	44	98	43	NA	47	NA	1	p02	1	26	NA	NA	NA
190	78	-0.058473	29.701141	33.65097	-0.097971	-0.097971	-0.107846	39.529255	0	38	77	20	26	39	41	98	43	NA	46	NA	1	p02	1	29	NA	NA	NA
191	80	-0.186843	27.726227	12.914371	-0.097971	-0.097971	-0.097971	25.704855	0	41	82	23	29	39	41	98	43	NA	46	NA	1	p02	1	29	NA	NA	NA
192	82	-0.088097	30.688597	17.851656	-0.097971	-0.107846	-0.107846	39.529255	0	40	79	22	28	36	42	98	43	NA	46	NA	1	p02	1	29	NA	NA	NA
193	84	-0.088097	31.676054	62.287224	-0.097971	-0.097971	-0.107846	32.024578	0	41	78	21	28	36	40	98	43	NA	46	NA	1	p02	1	29	NA	NA	NA
194	86	-0.068348	31.676054	31.676054	-0.097971	-0.097971	-0.107846	26.889803	0	40	80	22	29	30	42	98	43	NA	47	NA	1	p02	1	29	NA	NA	NA
195	88	-0.167093	29.701141	18.839113	-0.097971	-0.107846	-0.107846	45.059013	0	40	82	21	20	35	41	98	43	NA	46	NA	1	p02	1	29	NA	NA	NA
196	90	-0.147344	31.676054	17.851656	-0.097971	-0.107846	-0.107846	17.410215	0	43	84	26	20	35	44	98	43	NA	47	NA	1	p02	1	23	NA	NA	NA
197	92	-0.078222	32.663513	76.111618	-0.097971	-0.097971	-0.107846	49.008842	0	39	68	20	23	30	44	98	43	NA	47	NA	1	p02	1	23	NA	NA	NA
198	94	-0.068348	36.613338	20.814028	-0.097971	-0.097971	-0.107846	54.143616	0	39	82	19	21	41	46	98	43	NA	47	NA	1	p02	1	23	NA	NA	NA
199	96	-0.088097	34.638424	17.851656	-0.097971	-0.097971	-0.107846	21.360044	0	43	86	26	17	57	51	98	43	NA	47	NA	1	p02	1	23	NA	NA	NA
200	98	-0.107846	33.65097	18.839113	-0.097971	-0.097971	-0.107846	-2.733908	0	38	67	19	23	47	49	98	43	NA	46	NA	1	p02	1	23	NA	NA	NA
201	100	-0.078222	34.638424	60.312309	-0.097971	-0.097971	-0.107846	62.833241	0	37	73	17	19	60	50	98	43	NA	47	NA	1	p02	1	23	NA	NA	NA
202	102	-0.048599	37.600796	14.889285	-0.097971	-0.097971	-0.107846	39.529255	0	40	82	23	19	60	48	98	43	NA	46	NA	1	p02	1	29	NA	NA	NA
203	104	-0.206592	35.625881	24.763855	-0.097971	-0.097971	-0.097971	3.585817	0	39	68	20	29	43	48	98	43	NA	47	NA	1	p02	1	29	NA	NA	NA
204	106	-0.048599	34.638424	25.751312	-0.097971	-0.097971	-0.107846	30.444649	0	38	74	19	23	43	43	98	43	NA	48	NA	1	p02	1	29	NA	NA	NA
205	108	-0.048599	35.625881	39.57571	-0.097971	-0.097971	-0.097971	31.629597	0	41	81	23	23	43	45	98	43	NA	47	NA	1	p02	1	30	NA	NA	NA
206	110	-0.097971	36.613338	12.914371	-0.097971	-0.097971	-0.097971	15.040318	0	37	68	17	30	31	45	97	43	NA	47	NA	1	p02	1	30	NA	NA	NA
207	112	-0.097971	35.625881	16.864199	-0.097971	-0.097971	-0.107846	36.764374	0	37	78	18	22	37	43	97	43	NA	46	NA	1	p02	1	30	NA	NA	NA
208	114	-0.088097	32.663513	29.701141	-0.107846	-0.097971	-0.107846	6.74568	0	39	79	19	22	37	43	98	43	NA	47	NA	1	p02	1	24	NA	NA	NA
209	116	-0.0091	32.663513	40.563168	-0.097971	-0.097971	-0.097971	39.529255	0	36	70	15	24	39	42	98	43	NA	47	NA	1	p02	1	24	NA	NA	NA
210	118	-0.216466	28.713684	7.977086	-0.097971	-0.097971	-0.097971	39.529255	0	36	71	16	23	61	42	98	43	NA	46	NA	1	p02	1	24	NA	NA	NA
211	120	-0.117721	32.663513	13.901828	-0.097971	-0.097971	-0.097971	17.410215	0	39	74	21	23	61	40	98	43	NA	47	NA	1	p02	1	24	NA	NA	NA
212	122	-0.078222	29.701141	48.462826	-0.097971	-0.097971	-0.097971	19.38513	0	35	64	13	24	43	41	98	43	NA	48	NA	1	p02	1	24	NA	NA	NA
213	124	0.030398	30.688597	26.73877	-0.097971	-0.097971	-0.107846	41.899151	0	36	75	16	22	61	46	98	43	NA	47	NA	1	p02	1	24	NA	NA	NA
214	126	-0.157219	26.73877	5.014715	-0.097971	-0.097971	-0.107846	24.124924	0	39	76	20	22	61	48	98	43	NA	47	NA	1	p02	1	24	NA	NA	NA
215	128	-0.305337	28.713684	16.864199	-0.097971	-0.097971	-0.107846	25.309872	0	35	64	15	24	41	46	98	43	NA	48	NA	1	p02	1	24	NA	NA	NA
216	130	-0.068348	30.688597	55.375023	-0.097971	-0.097971	-0.107846	36.369392	0	37	76	18	20	57	46	98	43	NA	48	NA	1	p02	1	24	NA	NA	NA
217	132	-0.127595	30.688597	15.876742	-0.097971	-0.097971	-0.097971	42.294132	0	37	69	16	20	57	47	98	43	NA	47	NA	1	p02	1	33	NA	NA	NA
218	134	-0.157219	27.726227	12.914371	-0.097971	-0.097971	-0.107846	29.654682	0	35	64	15	33	41	47	98	43	NA	47	NA	1	p02	1	33	NA	NA	NA
219	136	-0.157219	31.676054	17.851656	-0.097971	-0.097971	-0.107846	32.024578	0	36	74	16	23	61	51	98	43	NA	47	NA	1	p02	1	33	NA	NA	NA
220	138	-0.068348	32.663513	62.287224	-0.097971	-0.097971	-0.097971	-4.708822	0	38	74	19	23	61	49	98	43	NA	46	NA	1	p02	1	33	NA	NA	NA
221	140	-0.097971	35.625881	16.864199	-0.097971	-0.097971	-0.107846	-4.708822	0	36	69	17	33	41	48	98	43	NA	46	NA	1	p02	1	33	NA	NA	NA
222	142	-0.167093	34.638424	13.901828	-0.097971	-0.097971	-0.107846	-4.708822	0	36	70	17	22	41	48	98	43	NA	47	NA	1	p02	1	33	NA	NA	NA
223	144	-0.117721	32.663513	16.864199	-0.097971	-0.097971	-0.107846	-4.708822	0	36	71	16	22	41	50	98	43	NA	47	NA	1	p02	1	24	NA	NA	NA
224	146	-0.147344	35.625881	49.450283	-0.097971	-0.097971	-0.097971	-4.708822	0	36	69	17	24	41	51	98	43	NA	47	NA	1	p02	1	24	NA	NA	NA
225	148	-0.127595	37.600796	12.914371	-0.097971	-0.097971	-0.107846	-4.313839	39	34	63	13	19	61	50	98	43	NA	46	NA	1	p02	1	24	NA	NA	NA
226	150	-0.107846	36.613338	17.851656	-0.097971	-0.097971	-0.097971	-4.708822	39	36	73	15	19	61	48	98	43	NA	46	NA	1	p02	1	24	NA	NA	NA
227	152	-0.097971	35.625881	15.876742	-0.097971	-0.097971	-0.107846	-4.708822	34	36	71	17	24	43	44	98	43	NA	47	NA	1	p02	1	24	NA	NA	NA
228	154	-0.068348	34.638424	33.65097	-0.097971	-0.097971	-0.097971	-4.313839	32	34	66	13	22	60	47	98	43	NA	47	NA	1	p02	1	24	NA	NA	NA
229	156	-0.176968	34.638424	6.002172	-0.097971	-0.097971	-0.097971	-4.708822	30	36	76	17	22	60	46	98	43	NA	46	NA	1	p02	1	23	NA	NA	NA
230	158	-0.157219	34.638424	13.901828	-0.097971	-0.097971	-0.107846	-4.708822	30	36	69	17	23	43	42	98	43	NA	46	NA	1	p02	1	23	NA	NA	NA
231	160	-0.078222	32.663513	30.688597	-0.097971	-0.097971	-0.107846	-4.708822	32	33	67	13	22	61	41	98	43	NA	46	NA	1	p02	1	23	NA	NA	NA
232	162	-0.068348	32.663513	24.763855	-0.097971	-0.097971	-0.107846	-4.313839	32	38	80	19	22	61	47	98	43	NA	46	NA	1	p02	1	32	NA	NA	NA
233	164	-0.206592	27.726227	5.014715	-0.097971	-0.097971	-0.107846	-4.708822	19	35	65	15	32	41	42	98	43	NA	47	NA	1	p02	1	32	NA	NA	NA
234	166	-0.107846	29.701141	12.914371	-0.097971	-0.097971	-0.097971	-4.708822	36	35	73	14	22	41	43	98	43	NA	47	NA	1	p02	1	32	NA	NA	NA
235	168	-0.117721	29.701141	44.512997	-0.097971	-0.097971	-0.097971	-4.708822	37	36	69	14	22	41	44	96	43	NA	47	NA	1	p02	1	32	NA	NA	NA
236	170	-0.038724	27.726227	21.801485	-0.097971	-0.097971	-0.097971	-4.708822	46	34	70	14	32	39	43	95	43	NA	46	NA	1	p02	1	32	NA	NA	NA
237	172	-0.127595	25.751312	7.977086	-0.097971	-0.097971	-0.107846	-4.708822	46	33	61	12	17	39	43	96	43	NA	47	NA	1	p02	1	32	NA	NA	NA
238	174	-0.196717	27.726227	11.926914	-0.097971	-0.097971	-0.107846	-4.708822	49	36	76	15	17	39	43	95	43	NA	47	NA	1	p02	1	23	NA	NA	NA
239	176	-0.097971	29.701141	51.425194	-0.097971	-0.097971	-0.107846	-4.708822	48	34	62	13	23	41	43	98	43	NA	46	NA	1	p02	1	23	NA	NA	NA
240	178	-0.078222	28.713684	20.814028	-0.097971	-0.097971	-0.107846	-4.708822	48	32	66	10	22	60	42	98	42	NA	46	NA	1	p02	1	23	NA	NA	NA
241	180	-0.088097	25.751312	4.027258	-0.097971	-0.097971	-0.107846	-4.708822	41	35	72	15	22	60	42	98	42	NA	47	NA	1	p02	1	22	NA	NA	NA
242	182	-0.226341	31.676054	12.914371	-0.097971	-0.107846	-0.107846	-4.708822	41	33	65	11	22	43	44	98	42	NA	47	NA	1	p02	1	22	NA	NA	NA
243	184	-0.107846	32.663513	52.412651	-0.097971	-0.097971	-0.097971	-4.708822	44	34	70	12	17	61	44	98	43	NA	48	NA	1	p02	1	22	NA	NA	NA
244	186	-0.107846	35.625881	15.876742	-0.097971	-0.097971	-0.107846	-4.708822	44	34	71	13	17	61	44	98	43	NA	47	NA	1	p02	1	31	NA	NA	NA
245	188	-0.127595	33.65097	14.889285	-0.097971	-0.097971	-0.107846	-4.708822	19	35	71	14	31	43	42	98	43	NA	48	NA	1	p02	1	31	NA	NA	NA
246	190	-0.167093	32.663513	16.864199	-0.097971	-0.097971	-0.097971	-4.313839	44	33	66	12	22	61	44	98	43	NA	48	NA	1	p02	1	31	NA	NA	NA
247	192	-0.068348	34.638424	39.57571	-0.097971	-0.097971	-0.097971	-4.708822	38	35	73	14	22	61	45	98	43	NA	47	NA	1	p02	1	31	NA	NA	NA
248	194	-0.068348	37.600796	9.952	-0.097971	-0.097971	-0.097971	-4.708822	30	34	62	13	31	41	44	98	43	NA	47	NA	1	p02	1	31	NA	NA	NA
249	196	-0.088097	36.613338	22.788942	-0.097971	-0.097971	-0.097971	-4.708822	26	32	65	8	20	41	42	98	43	NA	47	NA	1	p02	1	31	NA	NA	NA
250	198	-0.068348	35.625881	13.901828	-0.097971	-0.097971	-0.097971	-4.708822	26	37	82	18	20	41	42	98	42	NA	47	NA	1	p02	1	23	NA	NA	NA
251	200	0.040273	34.638424	40.563168	-0.097971	-0.097971	-0.097971	30.839632	20	34	67	13	23	41	44	100	42	NA	46	NA	1	p02	1	23	NA	NA	NA
252	202	-0.157219	34.638424	8.964543	-0.097971	-0.097971	-0.097971	55.723549	43	33	69	11	21	60	43	100	42	NA	45	NA	1	p02	1	23	NA	NA	NA
253	204	-0.216466	34.638424	12.914371	-0.097971	-0.097971	-0.097971	33.20953	41	36	76	17	21	60	44	100	42	NA	46	NA	1	p02	1	22	NA	NA	NA
254	206	-0.088097	32.663513	31.676054	-0.097971	-0.097971	-0.097971	14.250353	54	33	66	11	22	43	43	98	42	NA	46	NA	1	p02	1	22	NA	NA	NA
255	208	-0.028849	32.663513	27.726227	-0.097971	-0.097971	-0.107846	47.033928	54	34	73	12	20	62	43	98	42	NA	46	NA	1	p02	1	22	NA	NA	NA
256	210	-0.24609	27.726227	-0.910027	-0.097971	-0.097971	-0.107846	34.394478	54	36	74	16	20	62	44	98	42	NA	46	NA	1	p02	1	22	NA	NA	NA
257	212	-0.186843	31.676054	12.914371	-0.097971	-0.097971	-0.097971	32.024578	56	34	69	11	22	41	42	98	42	NA	46	NA	1	p02	1	22	NA	NA	NA
258	214	-0.048599	29.701141	39.57571	-0.097971	-0.097971	-0.107846	22.544992	46	35	75	14	18	57	42	98	42	NA	46	NA	1	p02	1	22	NA	NA	NA
259	216	-0.018975	27.726227	26.73877	-0.097971	-0.097971	-0.107846	36.764374	0	35	72	15	18	57	44	98	42	NA	46	NA	1	p02	1	30	NA	NA	NA
260	218	-0.097971	25.751312	3.039801	-0.097971	-0.097971	-0.107846	23.334957	0	33	68	12	30	41	43	98	42	NA	46	NA	1	p02	1	30	NA	NA	NA
261	220	-0.167093	27.726227	11.926914	-0.097971	-0.097971	-0.107846	33.999493	0	35	76	13	21	41	43	98	42	NA	46	NA	1	p02	1	30	NA	NA	NA
262	222	-0.048599	29.701141	50.437737	-0.097971	-0.097971	-0.107846	19.38513	0	37	77	16	21	41	44	98	42	NA	46	NA	1	p02	1	30	NA	NA	NA
263	224	-0.078222	29.701141	23.776398	-0.097971	-0.097971	-0.097971	36.369392	0	35	72	12	30	39	44	99	42	NA	46	NA	1	p02	1	30	NA	NA	NA
264	226	-0.078222	28.713684	7.977086	-0.097971	-0.097971	-0.107846	30.049665	0	35	76	14	19	39	44	99	42	NA	46	NA	1	p02	1	30	NA	NA	NA
265	228	-0.167093	32.663513	18.839113	-0.097971	-0.097971	-0.107846	33.999493	0	36	74	15	19	39	44	99	42	NA	46	NA	1	p02	1	22	NA	NA	NA
266	230	-0.107846	40.563168	58.337395	-0.097971	-0.097971	-0.107846	23.72994	0	35	74	13	22	39	44	98	43	NA	46	NA	1	p02	1	22	NA	NA	NA
267	232	0.030398	-24.608995	20.814028	-0.097971	-0.097971	-0.107846	48.613857	0	36	85	13	21	60	41	98	42	NA	77	NA	1	p02	1	22	NA	NA	NA
268	234	-0.107846	-3.872398	14.889285	-0.097971	-0.097971	-0.107846	33.999493	0	36	75	15	21	60	38	98	36	NA	73	NA	1	p02	1	22	NA	NA	NA
269	236	-0.147344	3.039801	13.901828	-0.097971	-0.097971	-0.107846	22.544992	0	35	75	13	22	43	40	98	31	NA	47	NA	1	p02	1	22	NA	NA	NA
270	238	-0.088097	-84.843872	52.412651	-0.097971	-0.097971	-0.097971	53.353653	0	37	83	13	18	57	40	98	29	NA	48	NA	1	p02	1	22	NA	NA	NA
271	240	-0.088097	-151.990952	8.964543	-0.088097	-0.097971	-0.097971	45.059013	0	39	82	14	18	57	42	98	26	NA	62	NA	1	p02	1	30	NA	NA	NA
272	242	-0.206592	-104.593018	16.864199	-0.097971	-0.097971	-0.097971	20.570078	0	37	77	12	30	41	41	98	22	NA	66	NA	1	p02	1	30	NA	NA	NA
273	244	-0.157219	9.952	17.851656	-0.097971	-0.097971	-0.097971	30.049665	0	37	83	14	16	57	40	98	21	NA	67	NA	1	p02	1	30	NA	NA	NA
274	246	-0.117721	3.039801	32.663513	-0.097971	-0.097971	-0.107846	50.19379	0	39	84	16	16	57	38	98	19	NA	54	NA	1	p02	1	31	NA	NA	NA
275	248	-0.196717	3.039801	6.989629	-0.097971	-0.097971	-0.097971	40.714203	0	36	76	13	31	41	38	98	18	NA	39	NA	1	p02	1	31	NA	NA	NA
276	250	-0.117721	10.939457	21.801485	-0.097971	-0.097971	-0.107846	39.13427	0	34	72	9	15	61	40	98	17	NA	29	NA	1	p02	1	31	NA	NA	NA
277	252	-0.028849	5.014715	24.763855	-0.097971	-0.097971	-0.107846	20.175095	0	39	85	17	15	61	42	95	16	NA	27	NA	1	p02	1	31	NA	NA	NA
278	254	0.010649	-3.872398	29.701141	-0.097971	-0.097971	-0.107846	46.638943	0	35	67	11	31	41	44	98	15	NA	27	NA	1	p02	1	31	NA	NA	NA
279	256	-0.107846	-15.721883	5.014715	-0.097971	-0.097971	-0.107846	43.47908	0	33	69	11	21	41	44	98	14	NA	25	NA	1	p02	1	31	NA	NA	NA
280	258	-0.13747	0.07743	11.926914	-0.097971	-0.097971	-0.097971	32.419563	0	36	78	14	21	41	45	98	14	NA	28	NA	1	p02	1	23	NA	NA	NA
281	260	0.010649	-3.872398	38.588253	-0.097971	-0.097971	-0.107846	5.560731	0	35	71	11	23	41	45	102	13	NA	29	NA	1	p02	1	23	NA	NA	NA
282	262	0.000774	-6.83477	26.73877	-0.097971	-0.097971	-0.097971	37.159355	0	33	66	7	16	61	44	100	12	NA	27	NA	1	p02	1	23	NA	NA	NA
283	264	-0.147344	-16.709339	-0.910027	-0.097971	-0.097971	-0.097971	33.604511	0	35	74	13	16	61	46	100	12	NA	26	NA	1	p02	1	22	NA	NA	NA
284	266	-0.147344	-11.772055	8.964543	-0.097971	-0.097971	-0.107846	26.889803	0	36	75	12	22	43	46	98	12	NA	27	NA	1	p02	1	22	NA	NA	NA
285	268	-0.147344	2.052344	51.425194	-0.097971	-0.097971	-0.107846	28.469734	0	33	67	8	19	61	46	98	12	NA	29	NA	1	p02	1	22	NA	NA	NA
286	270	-0.058473	-1.897484	21.801485	-0.097971	-0.097971	-0.097971	37.949322	0	35	74	12	19	61	45	98	11	NA	27	NA	1	p02	1	29	NA	NA	NA
287	272	-0.167093	-14.734426	5.014715	-0.097971	-0.097971	-0.097971	14.250353	44	36	75	12	29	43	45	98	11	NA	27	NA	1	p02	1	29	NA	NA	NA
288	274	-0.127595	-4.859856	13.901828	-0.097971	-0.097971	-0.097971	36.764374	43	34	66	10	21	43	47	98	11	NA	27	NA	1	p02	1	29	NA	NA	NA
289	276	-0.078222	3.039801	64.262138	-0.097971	-0.097971	-0.097971	41.109184	2	37	77	13	21	43	47	96	11	NA	29	NA	1	p02	1	30	NA	NA	NA
290	278	-0.078222	22.788942	17.851656	-0.097971	-0.097971	-0.097971	39.924236	0	36	75	11	30	39	46	102	11	NA	32	NA	1	p02	1	30	NA	NA	NA
291	280	-0.127595	9.952	14.889285	-0.097971	-0.097971	-0.097971	35.184441	0	35	70	10	20	39	45	102	11	NA	29	NA	1	p02	1	30	NA	NA	NA
292	282	-0.186843	-0.910027	14.889285	-0.097971	-0.097971	-0.097971	31.629597	0	36	76	13	20	39	45	104	11	NA	29	NA	1	p02	1	30	NA	NA	NA
293	284	-0.097971	10.939457	48.462826	-0.097971	-0.097971	-0.107846	54.143616	0	35	74	11	30	30	45	98	11	NA	30	NA	1	p02	1	30	NA	NA	NA
294	286	-0.048599	15.876742	17.851656	-0.097971	-0.097971	-0.097971	55.328568	0	34	69	9	21	37	43	98	11	NA	26	NA	1	p02	1	30	NA	NA	NA
295	288	-0.157219	13.901828	18.839113	-0.097971	-0.097971	-0.107846	33.604511	0	36	75	14	21	37	45	98	11	NA	24	NA	1	p02	1	22	NA	NA	NA
296	290	-0.088097	11.926914	15.876742	-0.097971	-0.097971	-0.107846	24.124924	0	36	77	13	22	39	45	98	11	NA	24	NA	1	p02	1	22	NA	NA	NA
297	292	-0.097971	0.07743	35.625881	-0.097971	-0.097971	-0.107846	51.77372	0	36	76	12	20	39	45	98	11	NA	26	NA	1	p02	1	22	NA	NA	NA
298	294	-0.13747	-1.897484	7.977086	-0.097971	-0.097971	-0.097971	45.453995	0	35	72	14	20	39	46	98	10	NA	26	NA	1	p02	1	29	NA	NA	NA
299	296	-0.097971	6.002172	14.889285	-0.097971	-0.097971	-0.107846	26.49482	0	34	71	11	29	41	45	98	11	NA	26	NA	1	p02	1	29	NA	NA	NA
300	298	-0.107846	3.039801	31.676054	-0.097971	-0.097971	-0.097971	23.334957	0	35	76	12	15	61	45	98	10	NA	27	NA	1	p02	1	29	NA	NA	NA
301	0	-0.097971	-9.797141	NA	-0.097971	-0.097971	-0.107846	-4.708822	0	12	12	12	5	0	NA	NA	NA	NA	NA	NA	1	p03	2	5	NA	0.07743	NA
302	2	0.010649	-9.797141	NA	-0.097971	-0.097971	-0.107846	-4.708822	0	15	45	3	5	0	NA	NA	NA	NA	NA	NA	1	p03	2	5	NA	11.926914	NA
303	4	-0.078222	-9.797141	NA	-0.097971	-0.107846	-0.107846	-4.708822	0	17	72	-11	5	0	NA	NA	NA	NA	NA	NA	1	p03	2	5	NA	13.901828	NA
304	6	-0.107846	-9.797141	NA	-0.097971	-0.107846	-0.107846	-4.708822	0	15	73	-17	5	0	NA	NA	NA	NA	NA	NA	1	p03	2	26	NA	-6.83477	NA
305	8	-0.13747	-9.797141	NA	-0.097971	-0.097971	-0.107846	-4.708822	0	14	72	-20	26	102	NA	NA	NA	NA	NA	NA	1	p03	2	26	NA	-29.546282	NA
306	10	0.030398	-9.797141	NA	-0.097971	-0.097971	-0.107846	17.410215	0	14	73	-19	25	101	76	96	NA	NA	NA	NA	1	p03	2	26	NA	-1.897484	NA
307	12	-0.255965	-9.797141	NA	-0.097971	-0.097971	-0.097971	26.889803	0	15	71	-16	25	101	76	99	NA	NA	NA	NA	1	p03	2	25	NA	48.462826	NA
308	14	-0.127595	-9.797141	NA	-0.097971	-0.107846	-0.107846	11.09049	0	15	75	-17	25	60	62	97	NA	NA	NA	NA	1	p03	2	25	NA	-5.847312	NA
309	16	-0.255965	-9.797141	NA	-0.097971	-0.097971	-0.107846	32.814545	0	15	74	-18	23	61	60	96	NA	NA	NA	NA	1	p03	2	25	NA	-26.58391	NA
310	18	0.020523	-9.797141	NA	-0.097971	-0.097971	-0.097971	24.124924	0	16	73	-16	23	61	47	97	NA	NA	NA	NA	1	p03	2	23	NA	-3.872398	NA
311	20	-0.117721	-9.797141	NA	-0.097971	-0.097971	-0.097971	-4.708822	0	15	74	-17	23	43	44	96	NA	NA	NA	NA	1	p03	2	23	NA	59.324852	NA
312	22	-0.097971	-9.797141	NA	-0.097971	-0.097971	-0.107846	-4.708822	0	15	72	-17	22	60	40	97	NA	NA	NA	NA	1	p03	2	23	NA	13.901828	NA
313	24	-0.078222	-9.797141	NA	-0.097971	-0.097971	-0.107846	-4.708822	0	15	66	-15	22	60	37	96	NA	NA	NA	NA	1	p03	2	22	NA	-13.746969	NA
314	26	-0.127595	-10.784597	NA	-0.097971	-0.097971	-0.107846	30.839632	0	16	71	-17	21	41	50	96	NA	NA	NA	NA	1	p03	2	22	NA	-9.797141	NA
315	28	-0.127595	-9.797141	NA	-0.097971	-0.097971	-0.107846	45.453995	0	15	70	-17	21	41	43	97	NA	NA	NA	NA	1	p03	2	22	NA	39.57571	NA
316	30	-0.097971	-9.797141	NA	-0.097971	-0.097971	-0.107846	35.579426	0	15	68	-16	21	41	41	96	NA	NA	NA	NA	1	p03	2	21	NA	8.964543	NA
317	32	-0.097971	-9.797141	NA	-0.107846	-0.097971	-0.107846	9.510559	0	15	72	-16	21	41	49	97	NA	NA	NA	NA	1	p03	2	21	NA	-9.797141	NA
318	34	-0.078222	-9.797141	NA	-0.097971	-0.097971	-0.107846	35.974407	0	15	70	-18	20	60	46	96	NA	NA	NA	NA	1	p03	2	21	NA	-4.859856	NA
319	36	-0.167093	-9.797141	NA	-0.097971	-0.097971	-0.107846	47.823891	0	15	72	-16	20	60	40	97	NA	NA	NA	NA	1	p03	2	22	NA	37.600796	NA
320	38	-0.275714	-9.797141	NA	-0.107846	-0.097971	-0.097971	30.049665	0	15	72	-18	22	43	45	96	NA	NA	NA	NA	1	p03	2	22	NA	-8.809684	NA
321	40	-0.157219	-9.797141	NA	-0.097971	-0.097971	-0.097971	26.099838	0	15	72	-17	22	60	43	96	NA	NA	NA	NA	1	p03	2	22	NA	6.002172	NA
322	42	-0.107846	-9.797141	NA	-0.097971	-0.097971	-0.097971	33.604511	0	16	69	-15	22	60	38	96	NA	NA	NA	NA	1	p03	2	22	NA	6.002172	NA
323	44	-0.117721	-9.797141	NA	-0.097971	-0.097971	-0.107846	44.269047	0	16	72	-16	20	43	47	97	NA	NA	NA	NA	1	p03	2	22	NA	0.07743	NA
324	46	-0.176968	-9.797141	NA	-0.097971	-0.097971	-0.107846	41.504166	0	15	71	-18	19	61	44	97	NA	NA	NA	NA	1	p03	2	22	NA	-14.734426	NA
325	48	-0.028849	-9.797141	NA	-0.097971	-0.097971	-0.107846	17.805199	0	16	67	-14	19	61	40	96	NA	NA	NA	NA	1	p03	2	21	NA	9.952	NA
326	50	0.010649	-9.797141	NA	-0.097971	-0.097971	-0.107846	20.570078	0	17	72	-16	20	43	47	97	NA	NA	NA	NA	1	p03	2	21	NA	13.901828	NA
327	52	-0.147344	-9.797141	NA	-0.097971	-0.097971	-0.107846	35.974407	0	16	71	-17	21	60	42	97	NA	NA	NA	NA	1	p03	2	21	NA	-5.847312	NA
328	54	-0.236215	-9.797141	NA	-0.097971	-0.097971	-0.107846	-4.708822	0	16	68	-14	21	60	40	96	NA	NA	NA	NA	1	p03	2	21	NA	-24.608995	NA
329	56	-0.176968	-10.784597	NA	-0.097971	-0.097971	-0.107846	-4.708822	0	17	73	-16	21	41	53	96	NA	NA	NA	NA	1	p03	2	21	NA	0.07743	NA
330	58	-0.068348	-9.797141	NA	-0.097971	-0.097971	-0.107846	-4.708822	0	17	72	-16	21	41	49	96	NA	NA	NA	NA	1	p03	2	21	NA	41.550625	NA
331	60	-0.196717	-9.797141	NA	-0.097971	-0.107846	-0.107846	-4.708822	0	17	71	-14	21	41	44	97	NA	NA	NA	NA	1	p03	2	21	NA	-4.859856	NA
332	62	0.079771	-9.797141	NA	-0.097971	-0.107846	-0.107846	-4.708822	0	18	74	-15	21	41	50	96	NA	NA	NA	NA	1	p03	2	21	NA	-24.608995	NA
333	64	-0.068348	-9.797141	NA	-0.097971	-0.097971	-0.107846	-4.708822	0	17	72	-16	21	60	43	97	NA	NA	NA	NA	1	p03	2	21	NA	-5.847312	NA
334	66	-0.206592	-10.784597	NA	-0.097971	-0.097971	-0.107846	-4.708822	0	18	72	-14	21	60	41	96	NA	NA	NA	NA	1	p03	2	21	NA	64.262138	NA
335	68	-0.117721	-9.797141	NA	-0.097971	-0.107846	-0.097971	-4.708822	0	18	75	-14	20	43	49	97	NA	NA	NA	NA	1	p03	2	21	NA	7.977086	NA
336	70	-0.097971	-9.797141	NA	-0.097971	-0.097971	-0.107846	-4.708822	0	17	73	-16	21	61	47	96	NA	NA	NA	NA	1	p03	2	21	NA	-12.759512	NA
337	72	-0.097971	-9.797141	NA	-0.097971	-0.097971	-0.107846	-4.708822	0	18	73	-14	21	61	40	96	NA	NA	NA	NA	1	p03	2	21	NA	-4.859856	NA
338	74	-0.167093	-9.797141	NA	-0.107846	-0.097971	-0.107846	23.72994	0	18	74	-15	20	43	46	97	NA	NA	NA	NA	1	p03	2	21	NA	57.349937	NA
339	76	-0.167093	-9.797141	NA	-0.097971	-0.097971	-0.107846	34.394478	0	18	74	-17	21	61	44	96	NA	NA	NA	NA	1	p03	2	21	NA	6.989629	NA
340	78	-0.068348	-9.797141	NA	-0.097971	-0.107846	-0.107846	10.300525	0	18	70	-14	21	61	41	97	NA	NA	NA	NA	1	p03	2	21	NA	-1.897484	NA
341	80	-0.236215	-9.797141	NA	-0.097971	-0.097971	-0.107846	33.20953	0	19	74	-14	20	41	46	96	NA	NA	NA	NA	1	p03	2	21	NA	3.039801	NA
342	82	-0.0091	-9.797141	NA	-0.097971	-0.097971	-0.097971	55.328568	0	18	73	-15	21	41	43	97	NA	NA	NA	NA	1	p03	2	21	NA	30.688597	NA
343	84	-0.028849	-9.797141	NA	-0.097971	-0.097971	-0.107846	46.638943	0	19	71	-14	21	41	40	97	NA	NA	NA	NA	1	p03	2	21	NA	-6.83477	NA
344	86	-0.068348	-9.797141	NA	-0.097971	-0.097971	-0.097971	4.770766	0	19	74	-13	20	41	48	96	NA	NA	NA	NA	1	p03	2	21	NA	9.952	NA
345	88	-0.157219	-9.797141	NA	-0.097971	-0.097971	-0.107846	47.428909	0	18	74	-14	16	61	45	96	NA	NA	NA	NA	1	p03	2	21	NA	-0.910027	NA
346	90	-0.107846	-9.797141	NA	-0.097971	-0.097971	-0.097971	-4.708822	0	18	77	-15	16	61	47	96	NA	NA	NA	NA	1	p03	2	18	NA	6.002172	NA
347	92	-0.226341	-9.797141	NA	-0.097971	-0.097971	-0.097971	-4.708822	0	19	76	-17	18	42	47	96	NA	NA	NA	NA	1	p03	2	18	NA	23.776398	NA
348	94	-0.078222	-9.797141	NA	-0.097971	-0.097971	-0.107846	-4.708822	0	18	74	-18	18	59	47	96	NA	NA	NA	NA	1	p03	2	18	NA	4.027258	NA
349	96	-0.0091	-9.797141	NA	-0.097971	-0.097971	-0.107846	-4.708822	0	18	69	-15	18	59	46	96	NA	NA	NA	NA	1	p03	2	19	NA	-24.608995	NA
350	98	0.020523	-9.797141	NA	-0.097971	-0.097971	-0.107846	-4.708822	0	18	75	-18	19	40	62	95	NA	NA	NA	NA	1	p03	2	19	NA	-2.884941	NA
351	100	-0.226341	-9.797141	NA	-0.097971	-0.097971	-0.107846	-4.708822	0	18	73	-17	19	40	59	98	NA	NA	NA	NA	1	p03	2	19	NA	52.412651	NA
352	102	-0.157219	-9.797141	NA	-0.097971	-0.097971	-0.107846	-4.708822	0	19	72	-15	19	40	55	98	NA	NA	NA	NA	1	p03	2	21	NA	2.052344	NA
353	104	0.000774	-9.797141	NA	-0.097971	-0.097971	-0.107846	-4.708822	0	19	76	-17	21	39	59	94	NA	NA	NA	NA	1	p03	2	21	NA	-26.58391	NA
354	106	-0.0091	-9.797141	NA	-0.097971	-0.097971	-0.107846	-4.708822	0	18	73	-17	19	39	55	90	NA	NA	NA	NA	1	p03	2	21	NA	-6.83477	NA
355	108	-0.186843	-9.797141	NA	-0.097971	-0.097971	-0.107846	-4.708822	0	19	72	-16	19	39	51	93	NA	NA	NA	NA	1	p03	2	20	NA	66.237053	NA
356	110	-0.127595	-9.797141	NA	-0.107846	-0.097971	-0.097971	-4.708822	0	19	76	-17	20	39	55	90	NA	NA	NA	NA	1	p03	2	20	NA	12.914371	NA
357	112	-0.176968	-9.797141	NA	-0.097971	-0.097971	-0.107846	-4.313839	0	19	74	-17	19	39	54	88	NA	NA	NA	NA	1	p03	2	20	NA	-13.746969	NA
358	114	-0.206592	-9.797141	NA	-0.097971	-0.097971	-0.097971	-4.708822	0	19	73	-18	19	39	50	98	NA	NA	NA	NA	1	p03	2	19	NA	-7.822227	NA
359	116	-0.35471	-9.797141	NA	-0.097971	-0.107846	-0.107846	-4.708822	0	19	75	-18	18	41	57	98	NA	NA	NA	NA	1	p03	2	19	NA	46.487911	NA
360	118	0.010649	-9.797141	NA	-0.097971	-0.097971	-0.107846	-4.708822	0	19	74	-18	16	61	57	104	NA	NA	NA	NA	1	p03	2	19	NA	11.926914	NA
361	120	-0.0091	-9.797141	NA	-0.097971	-0.097971	-0.107846	-4.708822	0	19	67	-15	16	61	56	103	NA	NA	NA	NA	1	p03	2	19	NA	-4.859856	NA
362	122	-0.157219	-9.797141	NA	-0.097971	-0.097971	-0.107846	-4.708822	0	19	75	-17	18	43	58	103	NA	NA	NA	NA	1	p03	2	19	NA	5.014715	NA
363	124	-0.038724	-9.797141	NA	-0.097971	-0.097971	-0.107846	-4.708822	0	19	73	-17	19	61	57	101	0	NA	0	NA	1	p03	2	19	NA	26.73877	NA
364	126	-0.0091	-9.797141	NA	-0.097971	-0.097971	-0.097971	-4.708822	0	19	70	-16	19	61	49	98	0	NA	0	NA	1	p03	2	21	NA	-10.784597	NA
365	128	-0.048599	0.07743	NA	-0.097971	-0.097971	-0.107846	-4.313839	0	19	75	-17	21	41	58	92	18	NA	90	NA	1	p03	2	21	NA	12.914371	NA
366	130	-0.107846	-2.884941	NA	-0.097971	-0.097971	-0.097971	-4.708822	0	19	72	-17	19	41	57	90	24	NA	96	NA	1	p03	2	21	NA	20.814028	NA
367	132	-0.24609	56.36248	NA	-0.097971	-0.097971	-0.097971	-4.708822	0	19	71	-15	19	41	57	90	25	NA	93	NA	1	p03	2	21	NA	11.926914	NA
368	134	-0.038724	5.014715	NA	-0.097971	-0.097971	-0.107846	-4.708822	0	19	75	-17	21	39	57	85	26	NA	96	NA	1	p03	2	21	NA	-20.659168	NA
369	136	-0.078222	1.064887	NA	-0.097971	-0.097971	-0.107846	-4.313839	0	19	73	-17	19	39	58	85	28	NA	97	NA	1	p03	2	21	NA	4.027258	NA
370	138	0.000774	6.002172	NA	-0.097971	-0.097971	-0.107846	-4.708822	0	19	72	-15	19	39	54	92	26	NA	86	NA	1	p03	2	19	NA	27.726227	NA
371	140	-0.167093	37.600796	NA	-0.097971	-0.097971	-0.107846	-4.708822	0	19	75	-17	19	41	55	92	27	NA	90	NA	1	p03	2	19	NA	2.052344	NA
372	142	-0.058473	-2.884941	NA	-0.097971	-0.097971	-0.097971	-4.313839	0	19	73	-18	19	61	54	98	28	NA	91	NA	1	p03	2	19	NA	-26.58391	NA
373	144	-0.186843	1.064887	NA	-0.097971	-0.097971	-0.107846	-4.708822	0	19	73	-15	19	61	54	98	26	NA	81	NA	1	p03	2	19	NA	-0.910027	NA
374	146	-0.147344	23.776398	NA	-0.097971	-0.097971	-0.107846	-4.708822	0	19	74	-17	18	43	50	99	26	NA	88	NA	1	p03	2	19	NA	47.475368	NA
375	148	-0.127595	32.663513	NA	-0.097971	-0.097971	-0.107846	-5.103805	0	18	72	-17	13	61	50	93	27	NA	89	NA	1	p03	2	19	NA	7.977086	NA
376	150	-0.0091	-13.746969	NA	-0.097971	-0.097971	-0.097971	-4.708822	0	18	67	-15	13	61	50	97	25	NA	81	NA	1	p03	2	21	NA	-23.621538	NA
377	152	-0.097971	0.07743	NA	-0.107846	-0.107846	-0.107846	-4.708822	0	18	73	-17	21	43	56	117	26	NA	88	NA	1	p03	2	21	NA	-7.822227	NA
378	154	-0.206592	67.22451	NA	-0.097971	-0.097971	-0.107846	-4.708822	0	18	71	-18	19	61	56	107	26	NA	91	NA	1	p03	2	21	NA	52.412651	NA
379	156	-0.127595	26.73877	NA	-0.097971	-0.097971	-0.107846	-4.708822	0	19	70	-15	19	61	56	108	25	NA	84	NA	1	p03	2	21	NA	12.914371	NA
380	158	-0.0091	-12.759512	NA	-0.097971	-0.097971	-0.107846	-4.708822	0	19	74	-17	21	41	57	98	26	NA	88	NA	1	p03	2	21	NA	-15.721883	NA
381	160	-0.13747	-2.884941	NA	-0.097971	-0.097971	-0.107846	-4.708822	0	18	71	-17	19	41	57	92	27	NA	91	NA	1	p03	2	21	NA	-5.847312	NA
382	162	-0.0091	68.211967	NA	-0.107846	-0.097971	-0.097971	-4.708822	0	18	70	-15	19	41	57	93	25	NA	86	NA	1	p03	2	20	NA	59.324852	NA
383	164	0.010649	24.763855	NA	-0.097971	-0.097971	-0.107846	-4.708822	0	18	74	-17	20	39	59	92	26	NA	88	NA	1	p03	2	20	NA	6.002172	NA
384	166	-0.127595	-7.822227	NA	-0.097971	-0.097971	-0.097971	-4.708822	0	18	72	-18	19	39	59	92	27	NA	90	NA	1	p03	2	20	NA	-7.822227	NA
385	168	-0.13747	-2.884941	NA	-0.097971	-0.097971	-0.097971	-4.708822	0	18	69	-16	19	39	57	91	25	NA	82	NA	1	p03	2	19	NA	5.014715	NA
386	170	-0.078222	76.111618	NA	-0.097971	-0.097971	-0.097971	-4.708822	0	18	72	-18	19	41	59	93	26	NA	88	NA	1	p03	2	19	NA	33.65097	NA
387	172	-0.0091	17.851656	NA	-0.097971	-0.097971	-0.097971	-4.708822	0	18	71	-18	17	61	61	93	27	NA	89	NA	1	p03	2	19	NA	-6.83477	NA
388	174	-0.0091	-1.897484	NA	-0.097971	-0.097971	-0.107846	-4.313839	0	18	64	-15	17	61	63	93	26	NA	80	NA	1	p03	2	19	NA	4.027258	NA
389	176	-0.236215	-1.897484	NA	-0.097971	-0.097971	-0.107846	-4.313839	0	18	72	-18	18	43	62	93	26	NA	88	NA	1	p03	2	19	NA	16.864199	NA
390	178	-0.325087	62.287224	NA	-0.097971	-0.097971	-0.107846	-4.708822	0	18	70	-18	19	61	61	88	28	NA	91	NA	1	p03	2	19	NA	6.989629	NA
391	180	-0.058473	7.977086	NA	-0.097971	-0.097971	-0.097971	-4.708822	0	18	65	-15	19	61	63	92	26	NA	84	NA	1	p03	2	19	NA	-17.696796	NA
392	182	-0.068348	1.064887	NA	-0.097971	-0.097971	-0.107846	-4.708822	0	18	72	-18	19	41	63	93	26	NA	88	NA	1	p03	2	19	NA	5.014715	NA
393	184	-0.107846	1.064887	NA	-0.097971	-0.097971	-0.107846	-4.708822	0	18	69	-18	18	41	62	89	27	NA	91	NA	1	p03	2	19	NA	27.726227	NA
394	186	-0.13747	38.588253	NA	-0.097971	-0.097971	-0.097971	-4.708822	0	18	69	-16	18	41	62	93	25	NA	83	NA	1	p03	2	19	NA	0.07743	NA
395	188	0.000774	-5.847312	NA	-0.097971	-0.097971	-0.107846	-4.708822	0	18	72	-18	18	39	64	92	25	NA	87	NA	1	p03	2	19	NA	-29.546282	NA
396	190	-0.097971	0.07743	NA	-0.107846	-0.097971	-0.097971	-4.708822	0	18	69	-18	19	39	63	91	27	NA	91	NA	1	p03	2	19	NA	-3.872398	NA
397	192	-0.196717	13.901828	NA	-0.097971	-0.097971	-0.107846	-4.708822	0	18	68	-16	19	39	63	87	25	NA	78	NA	1	p03	2	19	NA	47.475368	NA
398	194	-0.216466	32.663513	NA	-0.097971	-0.097971	-0.107846	-4.708822	0	18	72	-18	18	39	63	89	25	NA	77	NA	1	p03	2	19	NA	3.039801	NA
399	196	0.050147	-11.772055	NA	-0.097971	-0.097971	-0.097971	-4.708822	0	17	69	-18	19	39	63	90	26	NA	88	NA	1	p03	2	19	NA	-26.58391	NA
400	198	-0.206592	-2.884941	NA	-0.097971	-0.097971	-0.107846	-4.708822	0	18	67	-16	19	39	62	93	24	NA	81	NA	1	p03	2	19	NA	-6.83477	NA
401	200	-0.295463	54.387566	NA	-0.097971	-0.097971	-0.107846	-4.708822	0	18	71	-18	18	41	65	93	25	NA	85	NA	1	p03	2	19	NA	55.375023	NA
402	202	-0.157219	34.638424	NA	-0.097971	-0.097971	-0.107846	-4.708822	0	17	70	-18	14	61	65	87	27	NA	88	NA	1	p03	2	19	NA	15.876742	NA
403	204	-0.068348	-11.772055	NA	-0.097971	-0.097971	-0.107846	-4.708822	0	17	62	-16	14	61	63	91	25	NA	80	NA	1	p03	2	18	NA	-14.734426	NA
404	206	-0.176968	-2.884941	NA	-0.097971	-0.097971	-0.107846	-4.708822	0	17	70	-18	17	43	65	92	25	NA	86	NA	1	p03	2	18	NA	-8.809684	NA
405	208	-0.097971	79.07399	NA	-0.097971	-0.107846	-0.107846	-4.708822	0	17	69	-18	18	61	65	89	27	NA	91	NA	1	p03	2	18	NA	41.550625	NA
406	210	-0.147344	25.751312	NA	-0.097971	-0.097971	-0.107846	-4.708822	0	18	65	-16	18	61	65	92	26	NA	82	NA	1	p03	2	18	NA	7.977086	NA
407	212	0.010649	-8.809684	NA	-0.097971	-0.097971	-0.097971	-4.708822	0	18	70	-17	18	41	65	93	26	NA	86	NA	1	p03	2	18	NA	-9.797141	NA
408	214	-0.305337	-2.884941	NA	-0.097971	-0.097971	-0.107846	-4.708822	0	17	68	-18	18	41	64	93	27	NA	90	NA	1	p03	2	18	NA	5.014715	NA
409	216	-0.127595	69.199425	NA	-0.097971	-0.097971	-0.107846	-4.708822	0	17	66	-16	18	41	63	93	25	NA	84	NA	1	p03	2	18	NA	41.550625	NA
410	218	-0.018975	16.864199	NA	-0.097971	-0.097971	-0.107846	-4.313839	0	17	70	-18	18	39	65	93	26	NA	87	NA	1	p03	2	18	NA	-10.784597	NA
411	220	-0.078222	-0.910027	NA	-0.097971	-0.097971	-0.097971	-4.708822	0	17	69	-18	18	39	64	91	27	NA	89	NA	1	p03	2	18	NA	3.039801	NA
412	222	-0.127595	-3.872398	NA	-0.097971	-0.097971	-0.107846	-4.708822	0	17	66	-16	18	39	62	92	25	NA	82	NA	1	p03	2	18	NA	18.839113	NA
413	224	-0.097971	59.324852	NA	-0.097971	-0.097971	-0.107846	-4.708822	0	17	70	-18	18	41	59	96	26	NA	86	NA	1	p03	2	18	NA	8.964543	NA
414	226	-0.176968	12.914371	NA	-0.097971	-0.097971	-0.107846	-4.708822	0	17	68	-18	17	61	63	96	27	NA	89	NA	1	p03	2	18	NA	-14.734426	NA
415	228	-0.058473	-1.897484	NA	-0.097971	-0.097971	-0.107846	-4.708822	0	17	67	-16	17	61	65	91	25	NA	81	NA	1	p03	2	17	NA	5.014715	NA
416	230	-0.176968	1.064887	NA	-0.097971	-0.097971	-0.107846	-4.313839	0	17	69	-18	17	43	63	93	26	NA	86	NA	1	p03	2	17	NA	22.788942	NA
417	232	-0.068348	43.525539	NA	-0.097971	-0.097971	-0.107846	-4.708822	0	17	68	-18	12	61	61	86	27	NA	88	NA	1	p03	2	17	NA	0.07743	NA
418	234	-0.028849	-2.884941	NA	-0.097971	-0.097971	-0.097971	-4.708822	0	17	61	-15	12	61	59	90	25	NA	82	NA	1	p03	2	18	NA	-27.571367	NA
419	236	0.020523	1.064887	NA	-0.097971	-0.097971	-0.107846	-4.708822	0	17	69	-19	18	43	64	94	25	NA	85	NA	1	p03	2	18	NA	-3.872398	NA
420	238	-0.275714	17.851656	NA	-0.097971	-0.097971	-0.097971	-4.708822	0	17	67	-18	18	61	63	93	26	NA	88	NA	1	p03	2	18	NA	43.525539	NA
421	240	-0.196717	33.65097	NA	-0.097971	-0.097971	-0.107846	-4.313839	0	17	63	-16	18	61	59	93	25	NA	80	NA	1	p03	2	18	NA	3.039801	NA
422	242	-0.078222	-11.772055	NA	-0.097971	-0.097971	-0.097971	-4.708822	0	17	69	-18	18	41	63	93	25	NA	85	NA	1	p03	2	18	NA	-28.558825	NA
423	244	-0.088097	-1.897484	NA	-0.097971	-0.097971	-0.107846	-4.708822	0	17	66	-18	17	41	63	92	27	NA	89	NA	1	p03	2	18	NA	-6.83477	NA
424	246	-0.097971	37.600796	NA	-0.097971	-0.097971	-0.097971	-4.708822	0	17	65	-16	17	41	62	92	25	NA	81	NA	1	p03	2	18	NA	58.337395	NA
425	248	-0.088097	30.688597	NA	-0.097971	-0.097971	-0.097971	-4.708822	0	17	69	-18	17	39	65	92	25	NA	84	NA	1	p03	2	18	NA	12.914371	NA
426	250	-0.018975	-9.797141	NA	-0.097971	-0.097971	-0.107846	-4.708822	0	17	67	-19	18	39	64	88	27	NA	88	NA	1	p03	2	18	NA	-15.721883	NA
427	252	-0.068348	-3.872398	NA	-0.097971	-0.097971	-0.107846	-4.313839	0	17	64	-16	18	39	63	92	25	NA	81	NA	1	p03	2	18	NA	-7.822227	NA
428	254	-0.147344	68.211967	NA	-0.097971	-0.097971	-0.097971	-4.708822	0	17	68	-18	18	39	65	93	25	NA	83	NA	1	p03	2	18	NA	46.487911	NA
429	256	-0.107846	31.676054	NA	-0.097971	-0.097971	-0.097971	-4.708822	0	17	67	-18	16	39	65	89	27	NA	88	NA	1	p03	2	18	NA	13.901828	NA
430	258	-0.028849	-7.822227	NA	-0.097971	-0.097971	-0.097971	-4.708822	0	16	58	-15	16	39	61	92	25	NA	81	NA	1	p03	2	17	NA	-10.784597	NA
431	260	-0.13747	-4.859856	NA	-0.097971	-0.097971	-0.097971	-4.708822	0	17	67	-19	17	39	63	94	25	NA	84	NA	1	p03	2	17	NA	1.064887	NA
432	262	-0.295463	76.111618	NA	-0.097971	-0.097971	-0.107846	-4.708822	0	17	66	-18	17	39	62	94	27	NA	87	NA	1	p03	2	17	NA	29.701141	NA
433	264	-0.147344	16.864199	NA	-0.097971	-0.097971	-0.097971	-4.708822	0	17	60	-16	17	39	62	96	25	NA	82	NA	1	p03	2	18	NA	-7.822227	NA
434	266	-0.117721	-2.884941	NA	-0.097971	-0.097971	-0.097971	-4.708822	0	17	68	-18	17	39	68	112	26	NA	84	NA	1	p03	2	18	NA	1.064887	NA
435	268	-0.068348	-4.859856	NA	-0.097971	-0.097971	-0.097971	-4.708822	0	17	65	-18	18	39	67	130	27	NA	88	NA	1	p03	2	18	NA	16.864199	NA
436	270	-0.097971	59.324852	NA	-0.097971	-0.097971	-0.097971	-4.708822	0	16	61	-16	18	39	66	154	25	NA	82	NA	1	p03	2	18	NA	13.901828	NA
437	272	-0.018975	9.952	NA	-0.097971	-0.097971	-0.107846	-4.708822	0	16	67	-19	17	39	68	151	25	NA	85	NA	1	p03	2	18	NA	-18.684254	NA
438	274	-0.088097	-0.910027	NA	-0.097971	-0.097971	-0.107846	-4.708822	0	16	65	-18	17	39	67	159	27	NA	88	NA	1	p03	2	18	NA	3.039801	NA
439	276	-0.157219	-4.859856	NA	-0.097971	-0.097971	-0.107846	-4.708822	0	16	63	-16	17	39	65	162	25	NA	80	NA	1	p03	2	18	NA	23.776398	NA
440	278	-0.088097	41.550625	NA	-0.097971	-0.097971	-0.107846	-4.708822	0	16	67	-19	18	39	66	152	26	NA	83	NA	1	p03	2	18	NA	-1.897484	NA
441	280	-0.018975	1.064887	NA	-0.097971	-0.107846	-0.107846	-4.708822	0	16	66	-19	17	39	61	140	27	NA	87	NA	1	p03	2	18	NA	-26.58391	NA
442	282	-0.088097	-1.897484	NA	-0.097971	-0.097971	-0.107846	-4.708822	0	16	62	-16	17	39	61	140	25	NA	80	NA	1	p03	2	17	NA	-2.884941	NA
443	284	-0.097971	12.914371	NA	-0.097971	-0.107846	-0.097971	-4.708822	0	16	66	-18	17	39	63	135	25	NA	83	NA	1	p03	2	17	NA	39.57571	NA
444	286	-0.216466	38.588253	NA	-0.097971	-0.097971	-0.097971	-4.708822	0	16	66	-18	13	39	62	152	27	NA	87	NA	1	p03	2	17	NA	2.052344	NA
445	288	-0.058473	-10.784597	NA	-0.097971	-0.097971	-0.107846	-4.708822	0	16	57	-16	13	39	61	155	25	NA	81	NA	1	p03	2	17	NA	-27.571367	NA
446	290	-0.127595	-0.910027	NA	-0.097971	-0.097971	-0.107846	-4.708822	0	16	66	-19	17	41	67	157	25	NA	83	NA	1	p03	2	17	NA	-8.809684	NA
447	292	-0.078222	63.274681	NA	-0.097971	-0.097971	-0.097971	-4.708822	0	16	65	-18	17	41	64	158	27	NA	86	NA	1	p03	2	17	NA	45.500454	NA
448	294	-0.117721	29.701141	NA	-0.097971	-0.097971	-0.107846	-4.708822	0	16	59	-16	17	41	63	159	25	NA	80	NA	1	p03	2	17	NA	11.926914	NA
449	296	-0.117721	-10.784597	NA	-0.097971	-0.097971	-0.097971	-4.708822	0	16	66	-19	17	41	67	157	25	NA	82	NA	1	p03	2	17	NA	-18.684254	NA
450	298	-0.147344	-2.884941	NA	-0.097971	-0.097971	-0.107846	-4.313839	0	16	64	-18	16	41	67	157	27	NA	88	NA	1	p03	2	17	NA	-7.822227	NA
451	0	-4.95626	-495.626007	NA	-4.95626	-4.95626	-4.95626	-198.250397	61	34	77	12	18	65	51	100	23	NA	75	NA	1	p04	1	18	-18	-495.626007	30
452	2	-0.147344	-16.709339	NA	-0.078222	-0.078222	-0.078222	-3.918856	69	35	77	13	18	65	52	98	23	NA	67	NA	1	p04	1	18	-16	6.989629	29
453	4	-0.058473	-2.884941	NA	-0.078222	-0.078222	-0.088097	-3.918856	69	34	74	12	18	66	57	98	21	NA	67	NA	1	p04	1	18	-19	15.876742	31
454	6	0.079771	62.287224	NA	-0.078222	-0.078222	-0.078222	-3.918856	69	34	75	12	19	65	57	97	21	NA	67	NA	1	p04	1	22	-19	74.136703	31
455	8	-0.088097	12.914371	NA	-0.078222	-0.078222	-0.078222	-3.918856	57	36	78	13	22	48	57	99	22	NA	64	NA	1	p04	1	22	-16	15.876742	29
456	10	-0.167093	4.027258	NA	-0.078222	-0.078222	-0.078222	-3.523873	61	34	72	11	19	66	58	100	20	NA	64	NA	1	p04	1	22	-18	17.851656	29
457	12	-0.107846	13.901828	NA	-0.078222	-0.078222	-0.078222	-3.918856	61	34	74	11	20	65	57	101	21	NA	65	NA	1	p04	1	24	-15	26.73877	26
458	14	-0.028849	45.500454	NA	-0.078222	-0.078222	-0.078222	-3.918856	61	35	74	13	24	49	56	99	21	NA	62	NA	1	p04	1	24	-17	46.487911	30
459	16	-0.157219	12.914371	NA	-0.078222	-0.078222	-0.088097	-3.918856	48	33	70	11	20	65	58	99	20	NA	62	NA	1	p04	1	24	-17	10.939457	28
460	18	-0.107846	10.939457	NA	-0.078222	-0.078222	-0.088097	-3.918856	42	34	74	11	20	65	57	98	20	NA	61	NA	1	p04	1	20	-15	22.788942	26
461	20	-0.0091	11.926914	NA	-0.078222	-0.078222	-0.078222	-3.918856	22	35	75	12	20	65	57	99	20	NA	60	NA	1	p04	1	20	-14	26.73877	26
462	22	-0.0091	27.726227	NA	-0.078222	-0.078222	-0.088097	-3.918856	45	34	71	10	20	65	59	98	19	NA	59	NA	1	p04	1	20	-18	30.688597	28
463	24	-0.068348	-6.83477	NA	-0.078222	-0.078222	-0.078222	-3.918856	30	34	74	10	21	65	57	98	19	NA	62	NA	1	p04	1	21	-16	11.926914	26
464	26	-0.167093	-1.897484	NA	-0.078222	-0.078222	-0.088097	-3.918856	0	36	75	11	21	65	57	98	21	NA	62	NA	1	p04	1	21	-13	19.826571	24
465	28	0.010649	27.726227	NA	-0.078222	-0.078222	-0.088097	-3.918856	0	34	73	10	20	65	62	100	20	NA	62	NA	1	p04	1	21	-14	33.65097	24
466	30	-0.028849	40.563168	NA	-0.078222	-0.078222	-0.078222	-3.918856	0	34	73	9	20	66	61	99	20	NA	62	NA	1	p04	1	20	-15	37.600796	24
467	32	-0.058473	-21.646626	NA	-0.078222	-0.078222	-0.078222	-3.918856	0	35	77	11	20	66	66	98	21	NA	61	NA	1	p04	1	20	-13	2.052344	24
468	34	-0.068348	-3.872398	NA	-0.078222	-0.078222	-0.078222	-3.918856	0	33	71	8	20	66	64	99	19	NA	59	NA	1	p04	1	20	-18	18.839113	26
469	36	-0.0091	54.387566	NA	-0.078222	-0.078222	-0.088097	-3.918856	0	33	74	9	21	65	66	99	20	NA	64	NA	1	p04	1	24	-18	68.211967	27
470	38	-0.078222	9.952	NA	-0.078222	-0.078222	-0.088097	-3.918856	0	36	75	11	24	48	67	106	22	NA	66	NA	1	p04	1	24	-12	20.814028	23
471	40	-0.157219	-21.646626	NA	-0.078222	-0.078222	-0.078222	-3.918856	0	33	71	8	20	65	71	106	20	NA	63	NA	1	p04	1	24	-18	0.07743	26
472	42	-0.068348	-8.809684	NA	-0.078222	-0.078222	-0.088097	-3.918856	0	34	74	8	21	65	84	106	21	NA	66	NA	1	p04	1	21	-15	16.864199	23
473	44	-0.038724	41.550625	NA	-0.078222	-0.078222	-0.078222	-3.918856	0	35	73	10	21	65	94	105	21	NA	64	NA	1	p04	1	21	-16	56.36248	26
474	46	-0.088097	6.002172	NA	-0.078222	-0.078222	-0.078222	-3.918856	0	33	69	8	21	65	94	101	20	NA	61	NA	1	p04	1	21	-17	17.851656	25
475	48	-0.167093	-12.759512	NA	-0.078222	-0.078222	-0.078222	-3.918856	0	33	70	8	21	65	93	98	20	NA	64	NA	1	p04	1	21	-14	7.977086	22
476	50	-0.127595	-2.884941	NA	-0.078222	-0.078222	-0.078222	-3.918856	0	34	71	9	21	65	92	106	20	NA	61	NA	1	p04	1	21	-14	12.914371	23
477	52	-0.038724	47.475368	NA	-0.078222	-0.078222	-0.078222	-3.918856	0	32	71	7	20	66	84	110	19	NA	60	NA	1	p04	1	21	-18	61.299767	25
478	54	-0.167093	17.851656	NA	-0.078222	-0.078222	-0.088097	-3.523873	48	33	73	7	21	65	83	115	19	NA	62	NA	1	p04	1	21	-16	22.788942	23
479	56	-0.176968	2.052344	NA	-0.078222	-0.078222	-0.078222	-3.918856	48	36	75	10	21	65	83	136	21	NA	63	NA	1	p04	1	21	-14	14.889285	24
480	58	-0.048599	7.977086	NA	-0.078222	-0.078222	-0.078222	-3.523873	48	34	72	8	21	65	83	136	20	NA	62	NA	1	p04	1	21	-15	19.826571	23
481	60	0.040273	67.22451	NA	-0.078222	-0.078222	-0.078222	-3.918856	47	34	77	8	18	66	77	146	20	NA	66	NA	1	p04	1	20	-17	68.211967	25
482	62	-0.048599	14.889285	NA	-0.078222	-0.078222	-0.078222	-3.918856	49	37	81	10	18	66	77	146	22	NA	67	NA	1	p04	1	20	-13	12.914371	23
483	64	-0.097971	6.002172	NA	-0.078222	-0.078222	-0.078222	-3.523873	49	34	73	7	20	66	77	141	20	NA	63	NA	1	p04	1	20	-16	15.876742	23
484	66	-0.0091	21.801485	NA	-0.078222	-0.078222	-0.078222	-3.918856	50	33	73	7	21	65	77	141	20	NA	64	NA	1	p04	1	24	-15	30.688597	22
485	68	0.030398	36.613338	NA	-0.078222	-0.078222	-0.088097	-3.918856	49	35	75	9	24	49	65	158	21	NA	67	NA	1	p04	1	24	-15	32.663513	24
486	70	-0.097971	-4.859856	NA	-0.078222	-0.078222	-0.078222	-3.918856	62	33	70	7	21	65	65	161	20	NA	63	NA	1	p04	1	24	-16	7.977086	23
487	72	-0.196717	4.027258	NA	-0.078222	-0.078222	-0.088097	-3.918856	60	32	73	7	21	65	57	161	20	NA	64	NA	1	p04	1	21	-15	17.851656	22
488	74	0.030398	22.788942	NA	-0.078222	-0.078222	-0.088097	-3.918856	47	34	75	8	21	65	49	219	21	NA	62	NA	1	p04	1	21	-14	28.713684	22
489	76	-0.117721	22.788942	NA	-0.078222	-0.078222	-0.088097	-3.918856	47	33	71	8	21	65	45	273	20	NA	64	NA	1	p04	1	21	-18	25.751312	26
490	78	-0.088097	-15.721883	NA	-0.078222	-0.078222	-0.088097	-3.918856	47	33	75	9	21	65	45	291	20	NA	67	NA	1	p04	1	21	-17	4.027258	26
491	80	-0.216466	-5.847312	NA	-0.078222	-0.078222	-0.078222	-3.918856	42	35	77	10	21	65	44	297	21	NA	68	NA	1	p04	1	21	-15	16.864199	25
492	82	0.119269	10.939457	NA	-0.078222	-0.078222	-0.088097	-3.918856	38	33	71	8	20	65	48	300	15	NA	34	NA	1	p04	1	21	-10	47.475368	18
493	84	-0.117721	18.839113	NA	-0.078222	-0.078222	-0.088097	33.604511	42	33	71	9	21	66	49	300	13	NA	32	NA	1	p04	1	21	-8	37.600796	17
494	86	-0.147344	-21.646626	NA	-0.078222	-0.078222	-0.078222	34.789459	51	34	70	10	21	66	49	300	10	NA	30	NA	1	p04	1	21	-12	-0.910027	22
495	88	-0.088097	-5.847312	NA	-0.068348	-0.078222	-0.078222	24.124924	18	32	70	7	20	66	49	300	8	NA	22	NA	1	p04	1	21	-5	12.914371	12
496	90	0.030398	24.763855	NA	-0.078222	-0.078222	-0.078222	51.378738	0	33	75	9	21	65	49	300	9	NA	25	NA	1	p04	1	21	-5	76.111618	14
497	92	-0.038724	6.989629	NA	-0.078222	-0.078222	-0.088097	37.159355	0	36	81	11	21	65	49	300	13	NA	32	NA	1	p04	1	21	-14	20.814028	25
498	94	-0.107846	-14.734426	NA	-0.078222	-0.078222	-0.078222	26.49482	0	34	74	8	20	46	51	300	9	NA	23	NA	1	p04	1	21	-7	2.052344	15
499	96	-0.088097	2.052344	NA	-0.078222	-0.078222	-0.078222	28.864717	0	33	73	9	21	60	51	300	13	NA	49	NA	1	p04	1	21	-13	17.851656	22
500	98	0.000774	39.57571	NA	-0.078222	-0.078222	-0.078222	43.084099	0	35	74	11	21	60	54	300	17	NA	56	NA	1	p04	1	21	-14	59.324852	25
501	100	-0.088097	9.952	NA	-0.078222	-0.078222	-0.078222	39.529255	0	33	71	9	20	65	55	300	18	NA	52	NA	1	p04	1	21	-17	13.901828	26
502	102	-0.078222	3.039801	NA	-0.078222	-0.078222	-0.078222	33.999493	0	33	72	8	21	65	56	300	18	NA	52	NA	1	p04	1	21	-14	16.864199	22
503	104	-0.078222	-4.859856	NA	-0.068348	-0.078222	-0.078222	24.519907	0	34	74	9	21	65	57	300	7	NA	15	NA	1	p04	1	21	-4	14.889285	13
504	106	-0.0091	17.851656	NA	-0.078222	-0.068348	-0.078222	43.874065	0	32	74	4	20	65	58	247	4	NA	23	NA	1	p04	1	21	-14	53.400108	18
505	108	0.000774	1.064887	NA	-0.078222	-0.078222	-0.088097	52.958668	0	33	71	NA	21	65	58	239	5	NA	20	NA	1	p04	1	21	-9	7.977086	NA
506	110	-0.176968	10.939457	NA	-0.078222	-0.078222	-0.078222	14.645336	44	35	101	NA	21	65	58	260	6	NA	32	NA	1	p04	1	21	-21	9.952	NA
507	112	0.010649	0.07743	NA	-0.078222	-0.078222	-0.078222	19.780113	37	32	75	7	20	66	59	300	5	NA	31	NA	1	p04	1	21	-16	29.701141	23
508	114	0.000774	-7.822227	NA	-0.078222	-0.078222	-0.088097	45.84898	35	32	69	10	20	66	60	279	5	NA	17	NA	1	p04	1	20	-4	55.375023	14
509	116	-0.206592	-0.910027	NA	-0.078222	-0.078222	-0.088097	47.033928	23	35	74	13	20	66	62	285	5	NA	15	NA	1	p04	1	20	-5	6.002172	18
510	118	-0.097971	2.052344	NA	-0.078222	-0.078222	-0.078222	17.805199	22	32	68	10	19	66	62	270	4	NA	13	NA	1	p04	1	20	-6	12.914371	16
511	120	0.010649	0.07743	NA	-0.078222	-0.078222	-0.088097	34.789459	0	33	71	10	20	65	66	222	5	NA	13	NA	1	p04	1	20	-1	42.538082	11
512	122	-0.0091	-8.809684	NA	-0.078222	-0.078222	-0.088097	33.999493	0	36	77	14	20	65	67	198	5	NA	13	NA	1	p04	1	20	-4	33.65097	18
513	124	-0.048599	-15.721883	NA	-0.078222	-0.078222	-0.088097	35.974407	41	34	70	11	20	46	68	167	4	NA	14	NA	1	p04	1	20	-7	1.064887	18
514	126	-0.088097	0.07743	NA	-0.078222	-0.078222	-0.088097	27.284786	43	35	75	12	21	60	72	133	5	NA	17	NA	1	p04	1	21	-3	19.826571	15
515	128	0.040273	2.052344	NA	-0.078222	-0.088097	-0.078222	29.654682	44	37	77	14	21	60	75	127	6	NA	14	NA	1	p04	1	21	-2	49.450283	16
516	130	-0.068348	-8.809684	NA	-0.078222	-0.078222	-0.078222	-3.918856	42	35	71	11	20	65	83	126	4	NA	14	NA	1	p04	1	21	-6	25.751312	17
517	132	-0.157219	-9.797141	NA	-0.078222	-0.078222	-0.088097	-3.918856	41	35	73	12	21	65	89	110	5	NA	15	NA	1	p04	1	21	-5	6.002172	17
518	134	-0.127595	-2.884941	NA	-0.078222	-0.078222	-0.088097	-3.918856	41	37	74	14	21	65	88	110	5	NA	15	NA	1	p04	1	21	-5	15.876742	19
519	136	0.040273	-2.884941	NA	-0.078222	-0.078222	-0.078222	-3.918856	35	34	66	11	19	66	91	107	4	NA	17	NA	1	p04	1	21	-10	54.387566	21
520	138	0.000774	-3.872398	NA	-0.078222	-0.078222	-0.088097	-3.918856	35	33	67	11	20	65	97	105	4	NA	18	NA	1	p04	1	20	-8	25.751312	19
521	140	-0.048599	-16.709339	NA	-0.078222	-0.078222	-0.078222	-3.918856	35	33	67	11	20	65	97	105	4	NA	18	NA	1	p04	1	20	-8	4.027258	19
522	142	-0.088097	-3.872398	NA	-0.078222	-0.078222	-0.078222	-3.918856	40	32	67	8	19	66	98	97	4	NA	14	NA	1	p04	1	20	-5	13.901828	13
523	144	0.000774	0.07743	NA	-0.078222	-0.088097	-0.088097	-3.918856	66	33	72	10	17	66	97	96	5	NA	15	NA	1	p04	1	19	-4	71.174339	14
524	146	-0.078222	6.002172	NA	-0.078222	-0.078222	-0.078222	-3.918856	63	36	75	13	17	66	97	96	4	NA	18	NA	1	p04	1	19	-10	10.939457	23
525	148	-0.13747	-0.910027	NA	-0.078222	-0.078222	-0.078222	-3.918856	63	34	67	11	19	66	95	101	4	NA	15	NA	1	p04	1	19	-8	7.977086	19
526	150	0.020523	-3.872398	NA	-0.078222	-0.078222	-0.088097	-3.918856	52	34	71	12	20	65	97	102	4	NA	17	NA	1	p04	1	20	-6	31.676054	18
527	152	0.069896	3.039801	NA	-0.078222	-0.078222	-0.088097	-3.918856	41	36	76	15	20	65	98	102	6	NA	17	NA	1	p04	1	20	-9	52.412651	24
528	154	-0.147344	9.952	NA	-0.078222	-0.078222	-0.088097	-3.918856	41	34	71	12	20	46	98	104	5	NA	19	NA	1	p04	1	20	-10	13.901828	22
529	156	-0.13747	6.002172	NA	-0.078222	-0.078222	-0.088097	-3.918856	41	35	72	13	20	60	97	100	6	NA	20	NA	1	p04	1	20	-3	16.864199	16
530	158	-0.088097	-3.872398	NA	-0.078222	-0.078222	-0.078222	-3.918856	43	36	72	15	20	60	96	100	5	NA	15	NA	1	p04	1	20	-4	28.713684	19
531	160	-0.038724	-3.872398	NA	-0.078222	-0.078222	-0.088097	-3.918856	41	35	68	14	19	65	95	103	5	NA	13	NA	1	p04	1	20	-2	43.525539	16
532	162	-0.107846	-5.847312	NA	-0.078222	-0.078222	-0.088097	-3.918856	45	34	69	13	20	65	95	103	5	NA	13	NA	1	p04	1	20	-3	11.926914	16
533	164	-0.078222	1.064887	NA	-0.078222	-0.078222	-0.078222	-3.918856	57	36	71	15	20	65	95	103	5	NA	14	NA	1	p04	1	20	-4	15.876742	19
534	166	-0.068348	-5.847312	NA	-0.078222	-0.078222	-0.088097	-3.918856	48	34	69	12	19	66	95	104	5	NA	15	NA	1	p04	1	20	-4	33.65097	16
535	168	-0.038724	-6.83477	NA	-0.078222	-0.078222	-0.088097	-3.918856	48	34	71	12	19	65	94	104	5	NA	12	NA	1	p04	1	19	-3	51.425194	15
536	170	-0.186843	-14.734426	NA	-0.078222	-0.078222	-0.078222	-3.918856	48	34	71	12	19	65	91	105	5	NA	12	NA	1	p04	1	19	-3	3.039801	15
537	172	-0.117721	0.07743	NA	-0.078222	-0.078222	-0.088097	-3.918856	39	35	70	12	18	66	90	103	4	NA	13	NA	1	p04	1	19	-3	14.889285	15
538	174	-0.028849	-1.897484	NA	-0.078222	-0.078222	-0.078222	-3.918856	39	34	71	13	19	65	91	98	5	NA	13	NA	1	p04	1	19	-1	65.249596	14
539	176	0.010649	-8.809684	NA	-0.078222	-0.078222	-0.078222	-3.523873	37	37	75	14	19	65	90	101	5	NA	13	NA	1	p04	1	19	-4	26.73877	18
540	178	-0.167093	-13.746969	NA	-0.078222	-0.078222	-0.078222	-3.918856	37	35	71	12	19	46	91	106	4	NA	13	NA	1	p04	1	19	-6	4.027258	18
541	180	-0.206592	-2.884941	NA	-0.078222	-0.088097	-0.078222	-3.918856	37	35	71	12	19	60	90	104	4	NA	13	NA	1	p04	1	19	-6	18.839113	18
542	182	-0.018975	-0.910027	NA	-0.078222	-0.078222	-0.088097	-3.918856	33	37	78	15	19	60	90	109	6	NA	14	NA	1	p04	1	19	-2	54.387566	17
543	184	-0.068348	-0.910027	NA	-0.078222	-0.078222	-0.088097	-3.918856	46	36	74	13	19	65	89	116	4	NA	14	NA	1	p04	1	19	-7	19.826571	20
544	186	-0.107846	-8.809684	NA	-0.078222	-0.078222	-0.078222	-3.918856	64	38	79	14	20	65	90	134	5	NA	15	NA	1	p04	1	20	-5	13.901828	19
545	188	-0.206592	-2.884941	NA	-0.078222	-0.078222	-0.078222	-3.918856	85	40	83	17	20	65	88	169	6	NA	13	NA	1	p04	1	20	-1	16.864199	18
546	190	0.010649	4.027258	NA	-0.078222	-0.078222	-0.078222	-3.918856	85	38	76	14	18	65	89	166	5	NA	13	NA	1	p04	1	20	-3	62.287224	17
547	192	-0.117721	5.014715	NA	-0.078222	-0.078222	-0.088097	-3.918856	51	37	76	14	19	65	89	172	4	NA	14	NA	1	p04	1	19	-4	19.826571	18
548	194	-0.088097	-3.872398	NA	-0.078222	-0.078222	-0.078222	-3.918856	65	37	75	13	19	65	88	167	5	NA	14	NA	1	p04	1	19	-4	11.926914	17
549	196	-0.018975	-6.83477	NA	-0.078222	-0.078222	-0.088097	-3.918856	65	34	69	11	19	66	88	159	4	NA	13	NA	1	p04	1	19	-4	23.776398	15
550	198	-0.018975	6.989629	NA	-0.078222	-0.078222	-0.078222	-3.918856	67	34	71	13	18	66	87	136	5	NA	15	NA	1	p04	1	19	-2	71.174339	15
551	200	-0.127595	5.014715	NA	-0.078222	-0.078222	-0.088097	-3.918856	64	37	77	16	18	66	85	146	5	NA	14	NA	1	p04	1	19	-5	11.926914	21
552	202	-0.167093	5.014715	NA	-0.078222	-0.078222	-0.088097	-3.918856	44	34	71	12	19	66	87	131	4	NA	13	NA	1	p04	1	19	-3	12.914371	15
553	204	-0.058473	0.07743	NA	-0.078222	-0.078222	-0.078222	-3.918856	27	36	76	13	19	65	87	133	5	NA	18	NA	1	p04	1	19	-3	36.613338	16
554	206	0.079771	-2.884941	NA	-0.078222	-0.078222	-0.078222	-3.918856	27	40	86	16	19	65	85	123	6	NA	16	NA	1	p04	1	19	-3	47.475368	19
555	208	0.010649	-2.884941	NA	-0.078222	-0.078222	-0.088097	-3.918856	66	38	77	14	19	46	87	113	5	NA	17	NA	1	p04	1	19	-7	11.926914	21
556	210	-0.147344	6.989629	NA	-0.078222	-0.078222	-0.088097	-3.918856	66	38	77	14	19	60	87	103	5	NA	17	NA	1	p04	1	19	-7	18.839113	21
557	212	0.010649	-3.872398	NA	-0.078222	-0.078222	-0.088097	-3.918856	55	38	76	13	19	60	86	103	5	NA	14	NA	1	p04	1	19	-3	34.638424	16
558	214	-0.038724	-9.797141	NA	-0.078222	-0.078222	-0.088097	-3.918856	54	36	72	12	19	65	86	102	4	NA	15	NA	1	p04	1	19	-8	37.600796	20
559	216	-0.068348	-12.759512	NA	-0.078222	-0.078222	-0.078222	-3.918856	53	35	74	13	19	65	86	99	5	NA	16	NA	1	p04	1	19	-6	6.002172	19
560	218	-0.255965	2.052344	NA	-0.078222	-0.078222	-0.078222	-3.523873	53	38	78	15	19	65	86	101	5	NA	17	NA	1	p04	1	19	-7	19.826571	22
561	220	0.010649	-2.884941	NA	-0.078222	-0.078222	-0.078222	-3.918856	56	37	77	14	19	65	85	99	5	NA	16	NA	1	p04	1	19	-6	53.400108	20
562	222	0.050147	-7.822227	NA	-0.078222	-0.078222	-0.078222	-3.918856	75	38	79	14	19	65	84	100	5	NA	16	NA	1	p04	1	19	-4	47.475368	18
563	224	-0.097971	-16.709339	NA	-0.078222	-0.078222	-0.078222	-3.523873	68	39	77	14	19	65	82	106	5	NA	16	NA	1	p04	1	19	-7	3.039801	21
564	226	-0.028849	-7.822227	NA	-0.078222	-0.078222	-0.078222	-3.918856	64	36	70	11	18	66	82	109	4	NA	16	NA	1	p04	1	19	-5	15.876742	16
565	228	-0.068348	0.07743	NA	-0.078222	-0.078222	-0.078222	-3.918856	61	36	72	13	15	66	83	106	5	NA	19	NA	1	p04	1	19	-4	68.211967	17
566	230	-0.088097	-2.884941	NA	-0.078222	-0.078222	-0.078222	-3.918856	69	38	75	15	15	66	82	109	5	NA	17	NA	1	p04	1	19	-7	19.826571	22
567	232	-0.107846	-16.709339	NA	-0.078222	-0.078222	-0.088097	-3.918856	69	36	73	13	19	66	82	113	4	NA	18	NA	1	p04	1	19	-10	9.952	23
568	234	-0.097971	-1.897484	NA	-0.078222	-0.078222	-0.088097	-3.523873	69	39	81	16	19	65	77	118	6	NA	21	NA	1	p04	1	19	-6	25.751312	22
569	236	-0.018975	2.052344	NA	-0.078222	-0.078222	-0.078222	-3.918856	67	42	87	18	19	65	77	118	6	NA	16	NA	1	p04	1	19	-4	62.287224	22
570	238	-0.127595	9.952	NA	-0.078222	-0.078222	-0.078222	-3.918856	67	38	74	14	18	65	78	114	4	NA	19	NA	1	p04	1	19	-11	11.926914	25
571	240	-0.127595	6.002172	NA	-0.078222	-0.078222	-0.078222	-3.523873	66	37	74	15	19	65	79	113	4	NA	17	NA	1	p04	1	19	-7	15.876742	22
572	242	-0.117721	-5.847312	NA	-0.078222	-0.078222	-0.088097	-3.523873	64	38	73	17	19	65	77	113	6	NA	16	NA	1	p04	1	19	-3	24.763855	20
573	244	-0.028849	6.989629	NA	-0.078222	-0.078222	-0.078222	-3.918856	63	36	71	13	18	66	77	113	5	NA	15	NA	1	p04	1	19	-6	63.274681	19
574	246	0.040273	9.952	NA	-0.078222	-0.078222	-0.078222	-3.523873	66	37	77	15	19	65	77	113	5	NA	18	NA	1	p04	1	19	-9	21.801485	24
575	248	-0.206592	7.977086	NA	-0.078222	-0.078222	-0.078222	-3.918856	64	42	84	19	19	65	76	117	6	NA	19	NA	1	p04	1	19	-7	15.876742	26
576	250	-0.097971	-5.847312	NA	-0.078222	-0.078222	-0.088097	-3.918856	65	38	74	14	18	66	76	117	4	NA	15	NA	1	p04	1	19	-7	29.701141	21
577	252	0.010649	-2.884941	NA	-0.088097	-0.078222	-0.088097	-3.918856	57	37	72	15	18	65	76	113	5	NA	22	NA	1	p04	1	18	-6	61.299767	21
578	254	-0.117721	-3.872398	NA	-0.078222	-0.078222	-0.088097	-3.918856	57	39	77	17	18	65	75	113	6	NA	21	NA	1	p04	1	18	-7	13.901828	24
579	256	-0.107846	6.989629	NA	-0.078222	-0.078222	-0.078222	-3.918856	63	37	76	15	17	66	74	112	5	NA	19	NA	1	p04	1	18	-7	18.839113	22
580	258	-0.068348	-2.884941	NA	-0.078222	-0.078222	-0.088097	-3.918856	52	39	82	16	11	67	74	112	6	NA	18	NA	1	p04	1	18	-3	48.462826	19
581	260	-0.028849	-9.797141	NA	-0.078222	-0.078222	-0.078222	-3.918856	52	42	83	17	11	67	74	112	6	NA	19	NA	1	p04	1	18	-6	34.638424	23
582	262	-0.088097	-17.696796	NA	-0.078222	-0.078222	-0.078222	-3.918856	61	37	71	14	18	66	75	118	4	NA	19	NA	1	p04	1	18	-10	4.027258	24
583	264	-0.196717	5.014715	NA	-0.078222	-0.078222	-0.078222	-3.918856	67	37	74	15	19	65	77	108	6	NA	18	NA	1	p04	1	19	1	20.814028	14
584	266	-0.058473	-0.910027	NA	-0.078222	-0.078222	-0.088097	-3.918856	67	40	81	18	19	65	76	101	6	NA	16	NA	1	p04	1	19	-3	53.400108	21
585	268	-0.018975	-12.759512	NA	-0.078222	-0.078222	-0.078222	-3.918856	67	40	80	17	18	65	76	99	5	NA	17	NA	1	p04	1	19	-7	31.676054	24
586	270	-0.078222	-13.746969	NA	-0.078222	-0.078222	-0.078222	-3.918856	58	40	79	17	19	65	76	99	5	NA	17	NA	1	p04	1	19	-7	7.977086	24
587	272	-0.097971	-5.847312	NA	-0.078222	-0.078222	-0.088097	-3.918856	58	40	79	17	19	65	76	99	5	NA	17	NA	1	p04	1	19	-7	17.851656	24
588	274	-0.018975	-2.884941	NA	-0.078222	-0.078222	-0.088097	-3.523873	69	38	72	15	18	66	82	98	5	NA	19	NA	1	p04	1	19	-4	48.462826	19
589	276	0.010649	2.052344	NA	-0.078222	-0.078222	-0.078222	-3.918856	64	37	72	14	18	65	82	98	5	NA	18	NA	1	p04	1	18	-6	38.588253	20
590	278	-0.107846	-12.759512	NA	-0.078222	-0.078222	-0.088097	-3.918856	16	42	85	18	18	65	84	98	6	NA	18	NA	1	p04	1	18	-7	11.926914	25
591	280	-0.117721	-6.83477	NA	-0.078222	-0.078222	-0.078222	-3.523873	16	41	81	17	17	66	84	98	5	NA	17	NA	1	p04	1	18	-9	17.851656	26
592	282	0.040273	1.064887	NA	-0.078222	-0.078222	-0.078222	-3.918856	79	39	76	14	17	66	82	98	5	NA	18	NA	1	p04	1	18	-4	76.111618	18
593	284	-0.068348	6.989629	NA	-0.078222	-0.078222	-0.088097	-3.918856	64	41	81	18	17	66	82	98	6	NA	17	NA	1	p04	1	18	-5	18.839113	23
594	286	-0.097971	-1.897484	NA	-0.078222	-0.078222	-0.078222	-3.918856	64	38	73	15	18	66	82	98	5	NA	17	NA	1	p04	1	18	-7	13.901828	22
595	288	-0.13747	-1.897484	NA	-0.078222	-0.078222	-0.088097	-3.918856	54	39	81	17	18	65	82	97	6	NA	20	NA	1	p04	1	18	-4	35.625881	21
596	290	0.069896	9.952	NA	-0.078222	-0.078222	-0.088097	-3.523873	56	44	91	22	18	65	82	97	7	NA	18	NA	1	p04	1	18	-6	63.274681	28
597	292	-0.048599	11.926914	NA	-0.078222	-0.078222	-0.088097	-3.918856	63	42	82	17	18	46	82	97	4	NA	22	NA	1	p04	1	18	-11	14.889285	28
598	294	-0.097971	14.889285	NA	-0.078222	-0.078222	-0.078222	-3.918856	61	39	75	15	18	60	78	96	5	NA	21	NA	1	p04	1	18	-6	19.826571	21
599	296	-0.117721	-9.797141	NA	-0.078222	-0.078222	-0.078222	-3.523873	61	41	80	18	18	60	78	97	6	NA	19	NA	1	p04	1	18	-7	30.688597	25
600	298	0.020523	-2.884941	NA	-0.078222	-0.078222	-0.078222	-3.918856	68	38	73	14	17	65	74	99	5	NA	15	NA	1	p04	1	18	-4	54.387566	18
601	0	-0.097971	7.977086	NA	-0.078222	-0.078222	-0.078222	-3.523873	0	15	17	14	18	33	NA	NA	15	NA	16	NA	1	p05	2	20	14	9.952	0
602	2	-0.196717	10.939457	NA	-0.196717	-0.078222	-0.088097	-3.918856	0	16	18	15	18	33	NA	NA	15	NA	17	NA	1	p05	2	20	14	44.512997	1
603	4	0.089645	59.324852	NA	0.09952	-0.078222	-0.078222	2.400869	0	37	88	30	20	31	NA	NA	20	NA	40	NA	1	p05	2	20	3	37.600796	27
604	6	-0.097971	13.901828	NA	-0.088097	-0.078222	-0.088097	14.645336	0	44	89	21	20	40	67	147	22	NA	48	NA	1	p05	2	20	-2	27.726227	23
605	8	-0.641073	0.07743	NA	-0.631198	-0.078222	-0.088097	34.394478	0	47	91	26	20	45	65	124	25	NA	62	NA	1	p05	2	20	0	33.65097	26
606	10	-0.176968	10.939457	NA	-0.167093	-0.078222	-0.088097	29.654682	0	48	89	29	20	45	64	120	24	NA	56	NA	1	p05	2	20	2	40.563168	27
607	12	0.524127	43.525539	NA	0.524127	-0.078222	-0.088097	55.723549	0	43	80	12	16	61	63	107	24	NA	60	NA	1	p05	2	16	1	42.538082	11
608	14	-0.453456	4.027258	NA	-0.453456	-0.078222	-0.078222	19.38513	93	42	80	15	16	61	62	100	25	NA	70	NA	1	p05	2	16	1	25.751312	14
609	16	-0.641073	3.039801	NA	-0.631198	-0.078222	-0.088097	25.309872	103	46	88	25	16	61	62	98	23	NA	49	NA	1	p05	2	16	3	25.751312	22
610	18	0.376008	11.926914	NA	0.385883	-0.078222	-0.088097	35.579426	113	42	75	17	20	41	62	99	23	NA	61	NA	1	p05	2	24	2	58.337395	15
611	20	0.119269	25.751312	NA	0.119269	-0.078222	-0.088097	75.472687	112	37	74	4	20	41	61	108	23	NA	62	NA	1	p05	2	24	2	26.73877	2
612	22	-0.670696	-4.859856	NA	-0.670696	-0.078222	-0.078222	21.360044	129	39	76	17	24	41	61	131	23	NA	55	NA	1	p05	2	24	2	17.851656	15
613	24	-0.018975	6.989629	NA	0.000774	-0.078222	-0.088097	10.695508	123	40	75	16	20	41	61	179	21	NA	52	NA	1	p05	2	25	2	18.839113	14
614	26	0.000774	8.964543	NA	0.010649	-0.078222	-0.078222	35.579426	118	37	76	9	21	61	61	163	22	NA	65	NA	1	p05	2	25	1	57.349937	8
615	28	-0.127595	29.701141	NA	-0.127595	-0.078222	-0.088097	58.48843	117	38	78	17	25	43	61	178	21	NA	42	NA	1	p05	2	25	3	10.939457	14
616	30	-0.463331	-6.83477	NA	-0.463331	-0.078222	-0.088097	37.159355	159	39	74	15	21	61	61	179	20	NA	51	NA	1	p05	2	26	2	13.901828	13
617	32	0.158767	4.027258	NA	0.178517	-0.078222	-0.088097	7.535645	172	37	71	11	21	61	61	168	21	NA	55	NA	1	p05	2	26	1	26.73877	10
618	34	0.237764	33.65097	NA	0.257513	-0.078222	-0.088097	43.084099	172	40	75	19	26	43	61	174	19	NA	38	NA	1	p05	2	26	4	58.337395	15
619	36	0.030398	23.776398	NA	0.040273	-0.078222	-0.078222	60.858326	173	38	70	15	22	43	61	168	20	NA	51	NA	1	p05	2	25	1	15.876742	14
620	38	-0.48308	-5.847312	NA	-0.473205	-0.078222	-0.078222	44.664028	148	39	75	17	25	39	61	157	20	NA	52	NA	1	p05	2	25	1	26.73877	16
621	40	-0.24609	3.039801	NA	-0.236215	-0.078222	-0.078222	-2.733908	148	40	73	20	25	39	61	157	20	NA	45	NA	1	p05	2	25	1	25.751312	19
622	42	0.583374	40.563168	NA	0.603123	-0.078222	-0.088097	52.563686	148	39	70	16	21	39	60	190	20	NA	53	NA	1	p05	2	21	2	51.425194	14
623	44	-0.157219	12.914371	NA	-0.13747	-0.078222	-0.078222	40.319218	148	38	69	15	21	39	60	213	21	NA	62	NA	1	p05	2	21	1	14.889285	14
624	46	-0.364585	-1.897484	NA	-0.364585	-0.078222	-0.078222	47.823891	139	42	73	24	21	39	60	217	21	NA	53	NA	1	p05	2	21	2	29.701141	22
625	48	-0.167093	6.002172	NA	-0.157219	-0.078222	-0.088097	3.190834	165	40	66	19	21	37	60	199	21	NA	56	NA	1	p05	2	21	1	32.663513	18
626	50	0.20814	51.425194	NA	0.218015	-0.078222	-0.088097	57.303478	148	40	75	18	21	37	61	196	22	NA	58	NA	1	p05	2	21	-2	46.487911	20
627	52	-0.502829	3.039801	NA	-0.502829	-0.078222	-0.078222	16.225267	130	43	80	25	21	37	61	197	24	NA	66	NA	1	p05	2	21	2	14.889285	23
628	54	0.050147	-2.884941	NA	0.050147	-0.078222	-0.088097	48.218876	93	43	72	24	22	37	61	196	23	NA	66	NA	1	p05	2	27	1	32.663513	23
629	56	-0.265839	8.964543	NA	-0.255965	-0.078222	-0.078222	26.889803	90	42	71	21	21	37	61	192	22	NA	63	NA	1	p05	2	27	-2	39.57571	23
630	58	0.218015	55.375023	NA	0.227889	-0.078222	-0.088097	73.497772	92	44	74	24	27	30	61	196	21	NA	46	NA	1	p05	2	27	1	42.538082	23
631	60	-0.275714	3.039801	NA	-0.265839	-0.078222	-0.088097	2.005886	98	44	74	26	21	39	61	204	21	NA	54	NA	1	p05	2	21	1	21.801485	25
632	62	-0.295463	6.002172	NA	-0.295463	-0.078222	-0.088097	13.460387	196	44	75	25	21	39	61	203	22	NA	65	NA	1	p05	2	21	1	30.688597	24
633	64	-0.117721	13.901828	NA	-0.097971	-0.078222	-0.088097	32.814545	154	46	76	30	21	39	62	214	23	NA	56	NA	1	p05	2	21	2	58.337395	28
634	66	0.050147	35.625881	NA	0.050147	-0.078222	-0.088097	82.977364	129	46	73	28	22	41	61	214	21	NA	54	NA	1	p05	2	22	3	35.625881	25
635	68	-0.404083	0.07743	NA	-0.394209	-0.078222	-0.078222	8.720593	132	46	72	30	22	41	61	196	22	NA	63	NA	1	p05	2	22	1	24.763855	29
636	70	-0.48308	6.989629	NA	-0.473205	-0.078222	-0.088097	-3.918856	136	46	71	33	22	41	61	199	24	NA	58	NA	1	p05	2	22	3	31.676054	30
637	72	0.33651	22.788942	NA	0.356259	-0.078222	-0.078222	42.689117	132	47	73	30	22	37	61	195	22	NA	57	NA	1	p05	2	22	2	65.249596	28
638	74	-0.127595	14.889285	NA	-0.117721	-0.078222	-0.078222	84.162308	134	45	72	28	22	37	61	196	22	NA	59	NA	1	p05	2	22	3	30.688597	25
639	76	-0.670696	-2.884941	NA	-0.650947	-0.078222	-0.078222	36.369392	134	48	79	35	22	37	61	195	23	NA	51	NA	1	p05	2	22	4	31.676054	31
640	78	-0.097971	7.977086	NA	-0.097971	-0.078222	-0.078222	-3.918856	138	47	73	32	14	36	61	196	20	NA	46	NA	1	p05	2	29	3	29.701141	29
641	80	0.168642	14.889285	NA	0.178517	-0.078222	-0.078222	39.529255	108	47	73	32	14	36	60	206	19	NA	44	NA	1	p05	2	29	2	67.22451	30
642	82	-0.206592	11.926914	NA	-0.186843	-0.078222	-0.078222	47.823891	125	47	77	34	29	29	60	217	19	NA	36	NA	1	p05	2	29	3	23.776398	31
643	84	-0.038724	-9.797141	NA	-0.028849	-0.078222	-0.078222	55.723549	121	47	75	32	23	39	60	222	18	NA	42	NA	1	p05	2	29	2	36.613338	30
644	86	-0.24609	3.039801	NA	-0.236215	-0.078222	-0.078222	9.905542	132	47	74	31	21	60	60	210	18	NA	39	NA	1	p05	2	29	1	30.688597	30
645	88	0.069896	26.73877	NA	0.089645	-0.078222	-0.078222	48.613857	132	47	72	33	29	43	60	205	19	NA	41	NA	1	p05	2	29	4	55.375023	29
646	90	0.188391	9.952	NA	0.198266	-0.078222	-0.078222	37.949322	132	47	70	32	23	61	60	200	18	NA	43	NA	1	p05	2	23	3	22.788942	29
647	92	-0.453456	-2.884941	NA	-0.443581	-0.078222	-0.078222	49.008842	131	46	70	30	20	61	60	203	17	NA	37	NA	1	p05	2	23	0	39.57571	30
648	94	-0.13747	7.977086	NA	-0.127595	-0.078222	-0.088097	15.435302	162	48	75	36	20	61	60	209	18	NA	38	NA	1	p05	2	23	3	36.613338	33
649	96	0.524127	22.788942	NA	0.534001	-0.078222	-0.078222	43.874065	120	47	72	30	23	60	60	215	16	NA	30	NA	1	p05	2	23	3	46.487911	27
650	98	-0.226341	9.952	NA	-0.216466	-0.078222	-0.088097	9.510559	104	45	69	29	23	60	60	231	16	NA	35	NA	1	p05	2	23	1	27.726227	28
651	100	-0.315212	-0.910027	NA	-0.305337	-0.078222	-0.088097	46.243961	99	46	71	33	23	60	60	209	17	NA	34	NA	1	p05	2	23	2	34.638424	31
652	102	0.247639	4.027258	NA	0.257513	-0.078222	-0.088097	29.259701	137	45	68	32	23	41	59	212	17	NA	39	NA	1	p05	2	30	4	38.588253	28
653	104	0.227889	21.801485	NA	0.227889	-0.078222	-0.088097	64.018188	137	46	73	29	23	41	59	241	17	NA	41	NA	1	p05	2	30	2	39.57571	27
654	106	-0.571951	4.027258	NA	-0.552202	-0.078222	-0.088097	12.275439	124	46	69	32	30	41	59	211	18	NA	36	NA	1	p05	2	30	4	19.826571	28
655	108	0.030398	2.052344	NA	0.040273	-0.078222	-0.088097	20.965061	124	44	66	29	23	41	59	199	16	NA	32	NA	1	p05	2	30	1	32.663513	28
656	110	0.060022	9.952	NA	0.069896	-0.078222	-0.088097	35.974407	121	44	68	29	23	60	59	205	16	NA	38	NA	1	p05	2	30	1	38.588253	28
657	112	0.09952	19.826571	NA	0.109395	-0.078222	-0.088097	60.463341	114	45	73	31	30	43	59	193	18	NA	44	NA	1	p05	2	30	4	28.713684	27
658	114	-0.167093	-0.910027	NA	-0.176968	-0.078222	-0.078222	20.175095	114	43	66	28	23	61	59	202	18	NA	39	NA	1	p05	2	30	3	21.801485	25
659	116	-0.107846	6.989629	NA	-0.097971	-0.078222	-0.078222	13.065405	114	43	65	26	22	60	59	196	16	NA	33	NA	1	p05	2	30	1	30.688597	25
660	118	0.060022	11.926914	NA	0.069896	-0.078222	-0.078222	47.428909	114	45	73	31	30	43	59	193	17	NA	33	NA	1	p05	2	30	3	58.337395	28
661	120	0.316761	9.952	NA	0.326635	-0.078222	-0.078222	47.823891	111	43	65	29	23	60	59	199	16	NA	32	NA	1	p05	2	23	2	16.864199	27
662	122	-0.473205	-0.910027	NA	-0.463331	-0.078222	-0.078222	34.789459	144	42	66	26	19	61	59	217	16	NA	34	NA	1	p05	2	23	2	27.726227	24
663	124	-0.315212	6.002172	NA	-0.305337	-0.078222	-0.088097	2.795851	104	43	70	29	19	61	59	201	17	NA	35	NA	1	p05	2	23	4	25.751312	25
664	126	0.316761	14.889285	NA	0.326635	-0.078222	-0.088097	43.874065	87	42	65	25	23	60	59	203	16	NA	36	NA	1	p05	2	23	3	55.375023	22
665	128	-0.0091	11.926914	NA	0.000774	-0.078222	-0.078222	52.958668	87	41	65	25	23	60	59	216	16	NA	33	NA	1	p05	2	23	0	15.876742	25
666	130	-0.364585	-4.859856	NA	-0.35471	-0.078222	-0.088097	61.253307	87	41	66	26	23	60	59	212	18	NA	40	NA	1	p05	2	23	3	25.751312	23
667	132	0.079771	5.014715	NA	0.09952	-0.078222	-0.078222	5.955714	110	38	59	22	22	41	59	217	17	NA	38	NA	1	p05	2	28	2	23.776398	20
668	134	0.474754	24.763855	NA	0.484628	-0.078222	-0.078222	43.47908	132	38	61	19	22	41	59	218	18	NA	47	NA	1	p05	2	28	3	47.475368	16
669	136	-0.127595	6.989629	NA	-0.117721	-0.078222	-0.078222	17.805199	130	39	64	23	28	41	59	205	19	NA	42	NA	1	p05	2	28	7	12.914371	16
670	138	-0.295463	-4.859856	NA	-0.285588	-0.078222	-0.078222	54.143616	151	39	63	22	21	41	59	197	17	NA	32	NA	1	p05	2	28	3	24.763855	19
671	140	-0.048599	6.989629	NA	-0.038724	-0.078222	-0.088097	21.755026	122	37	59	18	21	60	59	203	16	NA	31	NA	1	p05	2	28	2	31.676054	16
672	142	0.168642	23.776398	NA	0.188391	-0.078222	-0.088097	47.823891	122	40	68	25	28	43	59	227	17	NA	35	NA	1	p05	2	28	5	37.600796	20
673	144	0.030398	6.002172	NA	0.050147	-0.078222	-0.078222	6.350697	119	39	63	22	21	61	59	216	16	NA	34	NA	1	p05	2	21	3	11.926914	19
674	146	-0.552202	0.07743	NA	-0.542327	-0.078222	-0.088097	45.453995	119	39	63	22	21	60	58	225	16	NA	34	NA	1	p05	2	21	3	29.701141	19
675	148	-0.157219	6.002172	NA	-0.147344	-0.078222	-0.078222	34.789459	113	40	66	25	21	60	59	224	17	NA	35	NA	1	p05	2	21	4	35.625881	21
676	150	0.366133	31.676054	NA	0.385883	-0.078222	-0.088097	56.513515	148	37	56	19	21	60	59	196	16	NA	33	NA	1	p05	2	21	3	34.638424	16
677	152	-0.295463	4.027258	NA	-0.285588	-0.078222	-0.078222	3.190834	163	37	62	20	21	60	59	205	16	NA	36	NA	1	p05	2	21	3	14.889285	17
678	154	-0.216466	3.039801	NA	-0.216466	-0.078222	-0.088097	24.519907	161	36	56	20	21	60	59	212	18	NA	36	NA	1	p05	2	21	4	24.763855	16
679	156	0.218015	6.989629	NA	0.218015	-0.078222	-0.078222	43.874065	137	35	56	19	16	41	59	221	17	NA	34	NA	1	p05	2	27	3	41.550625	16
680	158	-0.107846	20.814028	NA	-0.097971	-0.078222	-0.078222	72.707809	164	36	61	18	16	41	59	227	15	NA	28	NA	1	p05	2	27	3	19.826571	15
681	160	-0.581825	0.07743	NA	-0.581825	-0.078222	-0.078222	20.175095	164	37	60	21	27	41	59	218	17	NA	36	NA	1	p05	2	27	5	15.876742	16
682	162	-0.0091	6.002172	NA	-0.0091	-0.078222	-0.078222	1.610903	141	36	58	19	21	41	59	204	16	NA	31	NA	1	p05	2	27	3	23.776398	16
683	164	0.000774	9.952	NA	0.020523	-0.078222	-0.088097	39.13427	125	36	60	17	21	60	59	206	16	NA	35	NA	1	p05	2	27	2	35.625881	15
684	166	-0.058473	12.914371	NA	-0.048599	-0.078222	-0.078222	56.11853	138	36	63	20	27	43	59	217	17	NA	37	NA	1	p05	2	27	4	6.989629	16
685	168	-0.117721	-2.884941	NA	-0.107846	-0.078222	-0.078222	36.764374	138	35	55	16	16	62	59	201	17	NA	35	NA	1	p05	2	26	3	16.864199	13
686	170	-0.068348	6.002172	NA	-0.058473	-0.078222	-0.078222	11.880456	138	34	60	15	16	61	59	209	17	NA	46	NA	1	p05	2	26	3	23.776398	12
687	172	-0.038724	24.763855	NA	-0.018975	-0.078222	-0.088097	50.588772	138	36	65	19	26	43	60	206	18	NA	38	NA	1	p05	2	26	4	44.512997	15
688	174	0.129144	13.901828	NA	0.129144	-0.078222	-0.088097	53.353653	129	35	57	18	20	60	59	192	17	NA	39	NA	1	p05	2	20	3	10.939457	15
689	176	-0.48308	-3.872398	NA	-0.473205	-0.078222	-0.078222	54.933582	129	35	57	18	18	60	59	200	17	NA	39	NA	1	p05	2	20	3	21.801485	15
690	178	-0.226341	5.014715	NA	-0.216466	-0.078222	-0.078222	-1.943942	129	33	55	17	18	60	59	196	17	NA	33	NA	1	p05	2	20	4	21.801485	13
691	180	0.267388	26.73877	NA	0.277262	-0.078222	-0.078222	45.84898	129	33	57	16	21	43	60	187	16	NA	29	NA	1	p05	2	21	4	41.550625	12
692	182	-0.334961	10.939457	NA	-0.334961	-0.078222	-0.088097	23.334957	129	32	56	15	21	43	59	202	15	NA	31	NA	1	p05	2	21	1	13.901828	14
693	184	-0.344836	-3.872398	NA	-0.334961	-0.078222	-0.088097	54.538601	129	37	66	22	21	43	59	202	17	NA	38	NA	1	p05	2	21	4	20.814028	18
694	186	-0.0091	3.039801	NA	-0.0091	-0.078222	-0.078222	17.410215	129	33	55	15	20	39	59	203	16	NA	33	NA	1	p05	2	27	2	29.701141	13
695	188	-0.216466	23.776398	NA	-0.196717	-0.078222	-0.088097	48.218876	129	34	59	16	20	39	59	228	16	NA	33	NA	1	p05	2	27	3	30.688597	13
696	190	-0.216466	4.027258	NA	-0.206592	-0.078222	-0.088097	6.74568	129	34	56	19	27	31	59	206	17	NA	35	NA	1	p05	2	27	4	5.014715	15
697	192	-0.068348	1.064887	NA	-0.058473	-0.078222	-0.088097	49.403824	129	32	51	15	15	39	59	194	15	NA	31	NA	1	p05	2	26	1	24.763855	14
698	194	0.010649	4.027258	NA	0.020523	-0.078222	-0.078222	35.184441	129	33	62	17	18	60	59	200	16	NA	34	NA	1	p05	2	26	3	27.726227	14
699	196	0.000774	20.814028	NA	0.010649	-0.078222	-0.088097	51.378738	129	35	62	20	26	43	59	213	17	NA	37	NA	1	p05	2	26	4	23.776398	16
700	198	-0.117721	2.052344	NA	-0.117721	-0.078222	-0.078222	10.695508	129	31	51	13	20	61	59	196	16	NA	32	NA	1	p05	2	20	2	10.939457	11
701	200	-0.127595	3.039801	NA	-0.117721	-0.078222	-0.088097	31.629597	129	32	59	15	20	61	59	200	15	NA	32	NA	1	p05	2	20	1	24.763855	14
702	202	0.524127	4.027258	NA	0.534001	-0.078222	-0.078222	43.874065	129	36	63	21	20	61	59	235	16	NA	35	NA	1	p05	2	20	3	31.676054	18
703	204	0.020523	15.876742	NA	0.020523	-0.078222	-0.088097	55.328568	129	32	54	13	19	41	59	201	15	NA	31	NA	1	p05	2	19	2	13.901828	11
704	206	-0.502829	1.064887	NA	-0.492954	-0.088097	-0.088097	14.645336	129	30	51	11	19	41	59	204	15	NA	31	NA	1	p05	2	19	1	17.851656	10
705	208	-0.167093	6.002172	NA	-0.167093	-0.078222	-0.078222	6.74568	129	34	61	18	19	41	59	209	16	NA	35	NA	1	p05	2	19	3	22.788942	15
706	210	0.168642	2.052344	NA	0.178517	-0.078222	-0.078222	47.823891	129	35	61	19	16	39	59	191	16	NA	33	NA	1	p05	2	16	2	43.525539	17
707	212	-0.216466	13.901828	NA	-0.206592	-0.078222	-0.078222	67.178047	129	34	60	16	16	39	59	202	15	NA	32	NA	1	p05	2	16	0	5.014715	16
708	214	-0.236215	-4.859856	NA	-0.216466	-0.088097	-0.088097	42.689117	129	32	57	14	16	39	59	206	16	NA	35	NA	1	p05	2	16	3	10.939457	11
709	216	0.010649	6.002172	NA	0.020523	-0.078222	-0.078222	6.74568	129	30	54	12	19	39	59	198	15	NA	31	NA	1	p05	2	26	2	17.851656	10
710	218	0.158767	14.889285	NA	0.168642	-0.078222	-0.088097	41.899151	129	29	55	11	19	39	59	200	15	NA	32	NA	1	p05	2	26	0	44.512997	11
711	220	-0.552202	8.964543	NA	-0.542327	-0.078222	-0.088097	39.13427	129	33	63	17	26	30	59	211	16	NA	37	NA	1	p05	2	26	3	10.939457	14
712	222	-0.13747	-6.83477	NA	-0.13747	-0.078222	-0.078222	58.48843	129	34	59	18	17	39	59	203	15	NA	32	NA	1	p05	2	26	2	21.801485	16
713	224	-0.107846	6.002172	NA	-0.097971	-0.078222	-0.088097	11.485474	129	35	63	17	15	39	59	202	15	NA	32	NA	1	p05	2	26	1	23.776398	16
714	226	-0.157219	21.801485	NA	-0.157219	-0.078222	-0.088097	47.033928	129	37	68	21	26	41	60	205	17	NA	38	NA	1	p05	2	26	4	41.550625	17
715	228	-0.186843	12.914371	NA	-0.176968	-0.078222	-0.078222	26.099838	129	36	60	19	15	61	60	193	16	NA	33	NA	1	p05	2	16	3	9.952	16
716	230	-0.216466	-3.872398	NA	-0.196717	-0.078222	-0.078222	54.933582	129	34	59	15	16	61	60	200	15	NA	31	NA	1	p05	2	16	0	23.776398	15
717	232	-0.048599	3.039801	NA	-0.038724	-0.078222	-0.078222	16.620251	129	33	58	15	16	61	59	216	16	NA	33	NA	1	p05	2	16	2	23.776398	13
718	234	-0.216466	33.65097	NA	-0.196717	-0.078222	-0.078222	46.638943	129	31	53	11	20	43	60	195	15	NA	31	NA	1	p05	2	20	1	23.776398	10
719	236	-0.206592	8.964543	NA	-0.186843	-0.078222	-0.078222	2.400869	129	28	58	7	20	43	59	199	15	NA	34	NA	1	p05	2	20	-1	2.052344	8
720	238	-0.018975	-1.897484	NA	-0.0091	-0.078222	-0.078222	49.403824	129	28	57	9	20	43	59	222	16	NA	37	NA	1	p05	2	20	2	16.864199	7
721	240	0.306886	2.052344	NA	0.316761	-0.078222	-0.088097	33.20953	129	27	55	10	15	39	59	194	16	NA	33	NA	1	p05	2	15	1	26.73877	9
722	242	-0.028849	24.763855	NA	-0.018975	-0.078222	-0.088097	66.388084	129	27	58	9	15	39	59	217	16	NA	40	NA	1	p05	2	15	1	15.876742	8
723	244	-0.364585	2.052344	NA	-0.35471	-0.078222	-0.078222	12.275439	129	28	58	10	15	39	59	219	17	NA	39	NA	1	p05	2	15	2	-2.884941	8
724	246	-0.028849	4.027258	NA	-0.018975	-0.078222	-0.078222	26.099838	129	27	56	7	13	37	59	208	16	NA	35	NA	1	p05	2	22	1	12.914371	6
725	248	0.020523	11.926914	NA	0.020523	-0.078222	-0.078222	32.024578	129	26	58	4	15	37	60	207	18	NA	49	NA	1	p05	2	22	0	34.638424	4
726	250	-0.216466	30.688597	NA	-0.206592	-0.078222	-0.078222	64.41317	129	27	60	5	22	41	60	205	20	NA	53	NA	1	p05	2	22	3	19.826571	2
727	252	-0.147344	0.07743	NA	-0.13747	-0.078222	-0.078222	12.275439	129	29	59	11	13	41	60	208	19	NA	49	NA	1	p05	2	14	3	5.014715	8
728	254	-0.078222	5.014715	NA	-0.068348	-0.078222	-0.078222	12.670422	129	30	57	12	14	60	60	202	18	NA	48	NA	1	p05	2	14	1	22.788942	11
729	256	0.227889	15.876742	NA	0.237764	-0.078222	-0.078222	46.638943	129	32	63	15	14	60	60	217	20	NA	49	NA	1	p05	2	14	3	39.57571	12
730	258	-0.176968	22.788942	NA	-0.176968	-0.078222	-0.078222	66.388084	129	30	54	10	19	43	60	201	19	NA	46	NA	1	p05	2	19	2	2.052344	8
731	260	-0.285588	-3.872398	NA	-0.275714	-0.078222	-0.078222	31.234613	129	27	55	6	14	57	60	204	19	NA	53	NA	1	p05	2	19	0	13.901828	6
732	262	-0.097971	4.027258	NA	-0.088097	-0.078222	-0.078222	3.9808	129	31	60	13	14	57	60	197	20	NA	50	NA	1	p05	2	19	4	15.876742	9
733	264	0.316761	24.763855	NA	0.316761	-0.078222	-0.078222	54.538601	129	29	53	11	13	41	60	185	19	NA	49	NA	1	p05	2	13	3	42.538082	8
734	266	-0.315212	11.926914	NA	-0.305337	-0.078222	-0.088097	56.908497	129	27	54	7	13	41	60	196	19	NA	53	NA	1	p05	2	13	2	10.939457	5
735	268	-0.334961	-5.847312	NA	-0.325087	-0.078222	-0.088097	57.698463	129	31	60	14	13	41	60	196	20	NA	48	NA	1	p05	2	13	5	15.876742	9
736	270	0.129144	3.039801	NA	0.139018	-0.078222	-0.088097	-3.918856	129	29	54	12	13	39	60	192	19	NA	47	NA	1	p05	2	23	3	15.876742	9
737	272	-0.018975	34.638424	NA	-0.0091	-0.078222	-0.078222	47.033928	129	27	56	7	15	41	60	201	19	NA	50	NA	1	p05	2	23	2	40.563168	5
738	274	-0.285588	6.002172	NA	-0.275714	-0.078222	-0.088097	21.360044	129	30	63	11	23	41	60	194	20	NA	52	NA	1	p05	2	23	4	2.052344	7
739	276	-0.048599	-1.897484	NA	-0.028849	-0.078222	-0.088097	56.513515	129	29	54	11	12	41	60	193	19	NA	49	NA	1	p05	2	23	2	16.864199	9
740	278	-0.0091	5.014715	NA	0.000774	-0.078222	-0.078222	24.519907	129	27	55	7	14	60	60	208	18	NA	47	NA	1	p05	2	23	2	28.713684	5
741	280	0.010649	41.550625	NA	0.020523	-0.078222	-0.088097	46.638943	129	31	61	13	23	43	60	236	20	NA	49	NA	1	p05	2	23	4	24.763855	9
742	282	-0.206592	5.014715	NA	-0.196717	-0.078222	-0.078222	5.560731	129	29	53	10	18	43	60	214	18	NA	45	NA	1	p05	2	18	3	-1.897484	7
743	284	0.069896	0.07743	NA	0.089645	-0.088097	-0.088097	45.059013	129	28	56	7	15	57	60	206	18	NA	48	NA	1	p05	2	18	1	23.776398	6
744	286	-0.078222	6.002172	NA	-0.068348	-0.078222	-0.078222	37.159355	129	32	61	15	15	57	60	213	20	NA	50	NA	1	p05	2	18	3	30.688597	12
745	288	0.040273	37.600796	NA	0.050147	-0.078222	-0.078222	59.673378	129	30	52	11	13	41	60	199	19	NA	49	NA	1	p05	2	13	3	27.726227	8
746	290	-0.492954	2.052344	NA	-0.48308	-0.078222	-0.088097	5.165749	129	29	56	9	11	57	60	199	18	NA	47	NA	1	p05	2	13	1	11.926914	8
747	292	0.010649	3.039801	NA	0.020523	-0.078222	-0.088097	30.049665	129	32	59	16	11	57	60	201	19	NA	46	NA	1	p05	2	13	4	18.839113	12
748	294	0.060022	7.977086	NA	0.079771	-0.078222	-0.078222	40.319218	129	30	53	12	14	43	60	198	18	NA	41	NA	1	p05	2	14	2	34.638424	10
749	296	-0.038724	9.952	NA	-0.038724	-0.078222	-0.078222	69.942932	129	28	54	8	14	61	60	212	17	NA	45	NA	1	p05	2	14	2	19.826571	6
750	298	-0.433707	0.07743	NA	-0.423832	-0.078222	-0.088097	20.570078	129	32	58	15	14	61	60	204	18	NA	39	NA	1	p05	2	14	3	4.027258	12
751	0	-0.048599	15.876742	NA	-0.038724	-0.078222	-0.078222	-3.918856	0	26	26	21	12	0	NA	NA	26	NA	28	NA	1	p06	1	15	22	13.901828	-1
752	2	-0.0091	4.027258	NA	0.000774	-0.078222	-0.078222	-3.918856	0	26	30	21	12	0	NA	NA	26	NA	28	NA	1	p06	1	15	22	23.776398	-1
753	4	-0.048599	5.014715	NA	-0.038724	-0.078222	-0.088097	-3.918856	0	28	50	2	15	11	NA	NA	23	NA	31	NA	1	p06	1	15	13	17.851656	-11
754	6	-0.028849	18.839113	NA	-0.018975	-0.078222	-0.088097	-3.918856	0	35	63	12	13	12	NA	NA	22	NA	30	NA	1	p06	1	13	16	23.776398	-4
755	8	-0.127595	22.788942	NA	-0.117721	-0.078222	-0.078222	31.234613	0	31	56	NA	10	13	64	106	21	NA	31	NA	1	p06	1	13	10	15.876742	NA
756	10	-0.167093	11.926914	NA	-0.167093	-0.078222	-0.078222	35.184441	0	29	53	NA	NA	NA	65	100	21	NA	30	NA	1	p06	1	13	12	23.776398	NA
757	12	-0.068348	6.989629	NA	-0.058473	-0.078222	-0.078222	28.864717	0	32	61	4	NA	NA	64	98	22	NA	29	NA	1	p06	1	9	16	21.801485	-12
758	14	0.069896	12.914371	NA	0.079771	-0.078222	-0.078222	48.218876	0	31	56	7	9	30	64	99	20	NA	29	NA	1	p06	1	9	12	16.864199	-5
759	16	-0.167093	9.952	NA	-0.157219	-0.078222	-0.078222	26.49482	0	29	53	9	8	61	66	98	20	NA	29	NA	1	p06	1	9	13	13.901828	-4
760	18	-0.176968	14.889285	NA	-0.167093	-0.078222	-0.088097	24.914888	0	31	58	12	NA	NA	66	98	20	NA	26	NA	1	p06	1	NA	14	13.901828	-2
761	20	-0.048599	7.977086	NA	-0.038724	-0.078222	-0.088097	33.999493	0	29	53	8	NA	NA	66	100	20	NA	26	NA	1	p06	1	NA	15	28.713684	-7
762	22	0.030398	7.977086	NA	0.040273	-0.078222	-0.078222	64.018188	0	28	50	7	NA	NA	72	100	19	NA	26	NA	1	p06	1	NA	13	18.839113	-6
763	24	-0.24609	8.964543	NA	-0.24609	-0.078222	-0.078222	21.755026	0	30	58	11	7	41	69	98	20	NA	26	NA	1	p06	1	10	14	-0.910027	-3
764	26	-0.107846	11.926914	NA	-0.088097	-0.078222	-0.088097	23.72994	0	29	49	8	10	41	68	96	18	NA	23	NA	1	p06	1	10	13	10.939457	-5
765	28	-0.028849	6.989629	NA	-0.028849	-0.078222	-0.078222	50.19379	0	27	51	7	NA	NA	71	98	19	NA	25	NA	1	p06	1	10	15	34.638424	-8
766	30	-0.0091	7.977086	NA	0.000774	-0.078222	-0.078222	47.823891	0	30	50	17	7	61	68	98	20	NA	26	NA	1	p06	1	10	16	31.676054	1
767	32	-0.334961	2.052344	NA	-0.325087	-0.078222	-0.078222	15.040318	0	29	51	7	10	43	66	98	18	NA	23	NA	1	p06	1	10	12	-0.910027	-5
768	34	-0.078222	8.964543	NA	-0.068348	-0.078222	-0.078222	26.889803	0	28	50	8	NA	NA	66	98	17	NA	23	NA	1	p06	1	10	12	12.914371	-4
769	36	0.089645	9.952	NA	0.09952	-0.078222	-0.088097	-3.918856	0	30	54	9	NA	NA	65	98	19	NA	24	NA	1	p06	1	10	15	36.613338	-6
770	38	0.010649	6.989629	NA	0.020523	-0.078222	-0.078222	48.613857	48	27	42	12	10	43	65	99	17	NA	25	NA	1	p06	1	10	11	21.801485	1
771	40	-0.147344	2.052344	NA	-0.127595	-0.078222	-0.078222	31.629597	42	25	38	15	8	61	67	98	17	NA	23	NA	1	p06	1	10	12	9.952	3
772	42	-0.186843	6.002172	NA	-0.176968	-0.078222	-0.078222	17.410215	40	30	48	15	NA	NA	67	98	19	NA	26	NA	1	p06	1	8	15	10.939457	0
773	44	-0.038724	13.901828	NA	-0.028849	-0.078222	-0.088097	44.269047	56	27	38	15	NA	NA	65	99	18	NA	24	NA	1	p06	1	8	13	39.57571	2
774	46	-0.048599	12.914371	NA	-0.038724	-0.078222	-0.088097	52.958668	50	27	43	11	8	61	66	98	17	NA	25	NA	1	p06	1	8	10	21.801485	1
775	48	-0.13747	3.039801	NA	-0.13747	-0.078222	-0.088097	16.225267	57	30	53	13	NA	NA	64	98	17	NA	23	NA	1	p06	1	11	13	17.851656	0
776	50	-0.157219	4.027258	NA	-0.147344	-0.078222	-0.088097	29.654682	55	29	50	8	11	43	62	98	17	NA	24	NA	1	p06	1	11	12	16.864199	-4
777	52	0.040273	14.889285	NA	0.040273	-0.078222	-0.088097	54.538601	54	28	49	8	NA	NA	62	99	17	NA	23	NA	1	p06	1	11	12	34.638424	-4
778	54	-0.078222	16.864199	NA	-0.068348	-0.078222	-0.088097	21.755026	44	30	53	13	10	60	61	96	17	NA	25	NA	1	p06	1	11	11	14.889285	2
779	56	-0.186843	7.977086	NA	-0.186843	-0.078222	-0.088097	21.360044	43	27	37	15	11	43	59	97	16	NA	23	NA	1	p06	1	11	11	22.788942	4
780	58	-0.117721	5.014715	NA	-0.107846	-0.088097	-0.078222	45.059013	55	26	37	15	NA	NA	60	96	17	NA	23	NA	1	p06	1	11	12	19.826571	3
781	60	-0.078222	9.952	NA	-0.068348	-0.078222	-0.078222	42.689117	50	28	42	16	NA	NA	59	98	17	NA	23	NA	1	p06	1	11	13	9.952	3
782	62	-0.097971	10.939457	NA	-0.088097	-0.078222	-0.088097	42.689117	60	29	49	10	11	45	58	98	17	NA	20	NA	1	p06	1	11	14	9.952	-4
783	64	-0.078222	16.864199	NA	-0.068348	-0.078222	-0.078222	79.422516	66	29	49	10	NA	NA	58	98	17	NA	20	NA	1	p06	1	11	14	23.776398	-4
784	66	-0.157219	-9.797141	NA	-0.147344	-0.078222	-0.078222	-3.918856	60	24	45	2	NA	NA	58	98	18	NA	31	NA	1	p06	1	10	3	-20.659168	-1
785	68	-0.028849	22.788942	NA	-0.018975	-0.078222	-0.088097	24.519907	49	27	58	NA	10	30	57	98	17	NA	26	NA	1	p06	1	10	4	32.663513	NA
786	70	0.129144	-4.859856	NA	0.139018	-0.078222	-0.088097	48.613857	53	29	70	NA	NA	NA	56	98	17	NA	29	NA	1	p06	1	10	0	15.876742	NA
787	72	-0.226341	7.977086	NA	-0.216466	-0.078222	-0.078222	25.704855	51	33	79	NA	9	37	54	98	18	NA	37	NA	1	p06	1	13	NA	4.027258	NA
788	74	-0.265839	3.039801	NA	-0.255965	-0.078222	-0.078222	17.015232	48	37	93	10	13	30	55	98	17	NA	27	NA	1	p06	1	13	4	9.952	6
789	76	-0.097971	9.952	NA	-0.088097	-0.078222	-0.078222	42.689117	58	36	101	11	NA	NA	59	98	17	NA	32	NA	1	p06	1	13	7	40.563168	4
790	78	0.010649	4.027258	NA	0.030398	-0.078222	-0.088097	48.613857	64	37	92	14	10	61	63	98	18	NA	28	NA	1	p06	1	14	12	21.801485	2
791	80	-0.157219	3.039801	NA	-0.147344	-0.078222	-0.088097	22.150009	61	34	83	11	14	43	62	98	16	NA	23	NA	1	p06	1	14	9	0.07743	2
792	82	-0.157219	1.064887	NA	-0.147344	-0.078222	-0.088097	22.150009	78	33	84	12	11	61	66	98	15	NA	23	NA	1	p06	1	14	9	10.939457	3
793	84	-0.058473	8.964543	NA	-0.048599	-0.088097	-0.078222	41.109184	87	34	80	14	NA	NA	66	96	18	NA	27	NA	1	p06	1	13	11	59.324852	3
794	86	0.030398	3.039801	NA	0.040273	-0.078222	-0.078222	67.178047	97	34	75	12	13	46	65	95	17	NA	24	NA	1	p06	1	13	10	33.65097	2
795	88	-0.24609	1.064887	NA	-0.236215	-0.078222	-0.088097	15.040318	110	34	78	13	12	65	67	96	16	NA	22	NA	1	p06	1	13	12	14.889285	1
796	90	-0.107846	5.014715	NA	-0.097971	-0.078222	-0.088097	18.595163	96	36	74	15	NA	NA	67	97	17	NA	26	NA	1	p06	1	12	12	14.889285	3
797	92	0.010649	10.939457	NA	0.030398	-0.078222	-0.088097	45.453995	89	36	74	13	NA	NA	67	98	16	NA	24	NA	1	p06	1	12	9	55.375023	4
798	94	-0.028849	6.989629	NA	-0.018975	-0.078222	-0.078222	71.127876	88	35	73	13	12	65	67	96	16	NA	22	NA	1	p06	1	12	10	23.776398	3
799	96	-0.13747	0.07743	NA	-0.117721	-0.078222	-0.088097	0.425955	91	36	69	15	12	65	66	96	16	NA	26	NA	1	p06	1	18	11	19.826571	4
800	98	-0.028849	4.027258	NA	-0.018975	-0.078222	-0.078222	24.519907	91	35	67	13	18	49	66	95	15	NA	22	NA	1	p06	1	18	10	23.776398	3
801	100	0.030398	10.939457	NA	0.040273	-0.078222	-0.078222	51.378738	91	35	70	13	NA	NA	66	95	15	NA	23	NA	1	p06	1	18	9	50.437737	4
802	102	-0.117721	14.889285	NA	-0.107846	-0.078222	-0.088097	52.958668	75	36	71	15	14	65	65	95	16	NA	24	NA	1	p06	1	17	11	18.839113	4
803	104	-0.147344	7.977086	NA	-0.13747	-0.078222	-0.088097	8.325611	83	35	69	15	17	46	65	95	15	NA	20	NA	1	p06	1	17	10	19.826571	5
804	106	-0.117721	6.002172	NA	-0.117721	-0.078222	-0.078222	38.739288	76	35	68	15	NA	NA	66	95	15	NA	24	NA	1	p06	1	17	9	34.638424	6
805	108	0.139018	14.889285	NA	0.139018	-0.078222	-0.078222	42.689117	79	35	70	14	NA	NA	65	98	16	NA	24	NA	1	p06	1	17	11	31.676054	3
806	110	-0.176968	12.914371	NA	-0.157219	-0.078222	-0.078222	41.504166	88	36	70	14	17	43	65	95	15	NA	23	NA	1	p06	1	17	9	13.901828	5
807	112	-0.147344	3.039801	NA	-0.13747	-0.078222	-0.078222	29.654682	81	37	75	16	12	60	65	95	15	NA	23	NA	1	p06	1	17	9	19.826571	7
808	114	-0.078222	4.027258	NA	-0.068348	-0.078222	-0.088097	29.259701	93	38	74	16	NA	NA	65	88	16	NA	25	NA	1	p06	1	14	11	49.450283	5
809	116	0.040273	8.964543	NA	0.050147	-0.078222	-0.078222	43.47908	109	37	70	15	14	46	65	88	15	NA	22	NA	1	p06	1	14	9	18.839113	6
810	118	-0.048599	9.952	NA	-0.038724	-0.078222	-0.088097	44.664028	90	38	73	16	14	60	64	92	15	NA	22	NA	1	p06	1	14	9	9.952	7
811	120	-0.295463	2.052344	NA	-0.285588	-0.078222	-0.088097	4.770766	77	39	74	16	NA	NA	65	91	16	NA	22	NA	1	p06	1	12	10	12.914371	6
812	122	0.069896	5.014715	NA	0.079771	-0.078222	-0.088097	36.369392	99	39	74	16	NA	NA	64	95	15	NA	23	NA	1	p06	1	12	10	57.349937	6
813	124	-0.038724	1.064887	NA	-0.028849	-0.078222	-0.088097	45.84898	103	37	65	14	12	65	65	95	15	NA	22	NA	1	p06	1	12	9	27.726227	5
814	126	-0.206592	2.052344	NA	-0.196717	-0.078222	-0.088097	7.535645	103	39	74	16	NA	NA	65	91	16	NA	23	NA	1	p06	1	18	11	10.939457	5
815	128	-0.206592	2.052344	NA	-0.196717	-0.078222	-0.078222	12.670422	110	38	71	16	18	49	66	94	14	NA	23	NA	1	p06	1	18	9	15.876742	7
816	130	0.069896	5.014715	NA	0.079771	-0.078222	-0.088097	51.77372	97	38	72	16	NA	NA	66	91	15	NA	22	NA	1	p06	1	18	9	58.337395	7
817	132	0.020523	1.064887	NA	0.030398	-0.078222	-0.088097	52.563686	83	41	77	19	12	60	66	95	16	NA	24	NA	1	p06	1	15	11	32.663513	8
818	134	-0.236215	4.027258	NA	-0.226341	-0.088097	-0.088097	-3.918856	72	40	73	17	15	46	66	95	15	NA	24	NA	1	p06	1	15	9	16.864199	8
819	136	-0.147344	2.052344	NA	-0.13747	-0.078222	-0.088097	18.595163	71	39	74	16	12	65	66	98	14	NA	19	NA	1	p06	1	15	7	22.788942	9
820	138	0.119269	9.952	NA	0.129144	-0.078222	-0.088097	41.109184	77	40	70	16	NA	NA	65	95	15	NA	21	NA	1	p06	1	14	12	49.450283	4
821	140	-0.127595	3.039801	NA	-0.117721	-0.078222	-0.078222	74.287743	96	39	71	15	14	49	66	94	15	NA	21	NA	1	p06	1	14	10	33.65097	5
822	142	-0.048599	-2.884941	NA	-0.038724	-0.078222	-0.088097	24.914888	82	39	76	17	12	65	66	95	14	NA	21	NA	1	p06	1	14	10	18.839113	7
823	144	-0.186843	3.039801	NA	-0.176968	-0.078222	-0.078222	27.284786	82	40	72	16	NA	NA	66	95	15	NA	20	NA	1	p06	1	12	11	30.688597	5
824	146	0.010649	7.977086	NA	0.020523	-0.078222	-0.078222	44.269047	107	39	75	13	NA	NA	65	95	15	NA	21	NA	1	p06	1	12	5	47.475368	8
825	148	-0.058473	11.926914	NA	-0.048599	-0.078222	-0.078222	45.84898	89	41	81	13	12	65	65	96	14	NA	19	NA	1	p06	1	12	4	24.763855	9
826	150	-0.176968	2.052344	NA	-0.167093	-0.078222	-0.078222	13.460387	81	42	78	13	10	66	65	99	14	NA	18	NA	1	p06	1	18	8	16.864199	5
827	152	-0.167093	3.039801	NA	-0.157219	-0.078222	-0.078222	24.519907	64	41	77	13	18	49	65	99	14	NA	17	NA	1	p06	1	18	8	45.500454	5
828	154	0.079771	13.901828	NA	0.089645	-0.078222	-0.078222	39.924236	59	39	75	13	12	65	64	98	14	NA	18	NA	1	p06	1	18	11	37.600796	2
829	156	-0.255965	12.914371	NA	-0.24609	-0.078222	-0.078222	43.874065	67	43	81	19	12	65	64	98	15	NA	19	NA	1	p06	1	17	12	9.952	7
830	158	-0.186843	4.027258	NA	-0.167093	-0.078222	-0.078222	20.570078	79	41	76	17	17	46	65	98	14	NA	20	NA	1	p06	1	17	10	23.776398	7
831	160	0.119269	5.014715	NA	0.119269	-0.078222	-0.078222	36.764374	80	40	74	17	12	61	65	96	14	NA	19	NA	1	p06	1	17	10	49.450283	7
832	162	-0.028849	9.952	NA	-0.0091	-0.078222	-0.078222	43.084099	70	41	70	17	12	60	65	94	15	NA	22	NA	1	p06	1	14	11	19.826571	6
833	164	-0.117721	7.977086	NA	-0.117721	-0.078222	-0.078222	32.814545	73	40	73	16	14	46	65	96	15	NA	20	NA	1	p06	1	14	10	7.977086	6
834	166	-0.068348	2.052344	NA	-0.058473	-0.078222	-0.078222	29.654682	75	39	69	13	12	65	66	96	14	NA	21	NA	1	p06	1	14	9	13.901828	4
835	168	-0.127595	4.027258	NA	-0.117721	-0.078222	-0.078222	39.13427	79	41	74	15	12	65	66	98	16	NA	24	NA	1	p06	1	13	11	56.36248	4
836	170	-0.088097	9.952	NA	-0.088097	-0.078222	-0.078222	68.362999	78	40	71	14	13	49	65	96	15	NA	22	NA	1	p06	1	13	9	13.901828	5
837	172	-0.206592	5.014715	NA	-0.196717	-0.078222	-0.088097	30.049665	93	40	76	14	11	65	65	95	14	NA	18	NA	1	p06	1	13	6	11.926914	8
838	174	-0.068348	5.014715	NA	-0.058473	-0.078222	-0.078222	23.334957	81	44	85	19	10	61	65	95	14	NA	20	NA	1	p06	1	12	11	15.876742	8
839	176	0.069896	6.989629	NA	0.069896	-0.078222	-0.078222	42.689117	89	42	74	17	12	78	65	95	14	NA	19	NA	1	p06	1	12	11	58.337395	6
840	178	0.010649	3.039801	NA	0.020523	-0.078222	-0.078222	70.732895	99	41	70	16	11	79	65	96	14	NA	18	NA	1	p06	1	12	11	37.600796	5
841	180	-0.117721	1.064887	NA	-0.107846	-0.078222	-0.078222	5.560731	101	42	76	18	11	79	65	98	15	NA	23	NA	1	p06	1	17	12	14.889285	6
842	182	-0.068348	2.052344	NA	-0.058473	-0.078222	-0.078222	9.115577	102	40	70	13	17	60	64	98	15	NA	21	NA	1	p06	1	17	9	14.889285	4
843	184	-0.117721	10.939457	NA	-0.107846	-0.078222	-0.088097	55.723549	96	39	71	10	10	66	65	98	13	NA	20	NA	1	p06	1	17	7	48.462826	3
844	186	-0.255965	5.014715	NA	-0.24609	-0.078222	-0.078222	49.403824	114	41	76	13	5	56	65	99	15	NA	20	NA	1	p06	1	16	11	28.713684	2
845	188	-0.13747	2.052344	NA	-0.127595	-0.078222	-0.078222	8.720593	97	40	72	15	16	49	65	97	14	NA	18	NA	1	p06	1	16	9	28.713684	6
846	190	-0.028849	6.002172	NA	-0.0091	-0.078222	-0.078222	22.939976	82	39	74	12	10	65	65	97	14	NA	21	NA	1	p06	1	16	9	32.663513	3
847	192	0.010649	7.977086	NA	0.020523	-0.078222	-0.078222	43.084099	83	42	79	16	7	61	65	94	15	NA	22	NA	1	p06	1	12	11	53.400108	5
848	194	-0.107846	10.939457	NA	-0.097971	-0.078222	-0.078222	47.033928	82	42	78	13	12	59	64	94	15	NA	22	NA	1	p06	1	12	9	24.763855	4
849	196	-0.088097	7.977086	NA	-0.078222	-0.078222	-0.078222	33.604511	84	40	73	9	11	71	64	96	13	NA	18	NA	1	p06	1	12	8	29.701141	1
850	198	0.000774	6.002172	NA	0.010649	-0.078222	-0.078222	29.654682	79	42	74	14	5	71	63	93	15	NA	23	NA	1	p06	1	12	11	43.525539	3
851	200	-0.048599	13.901828	NA	-0.038724	-0.078222	-0.088097	37.55434	109	42	77	14	12	79	64	95	15	NA	21	NA	1	p06	1	12	10	43.525539	4
852	202	-0.147344	12.914371	NA	-0.147344	-0.078222	-0.088097	55.723549	112	38	70	9	10	78	65	96	14	NA	21	NA	1	p06	1	12	7	10.939457	2
853	204	-0.088097	7.977086	NA	-0.078222	-0.078222	-0.078222	25.309872	110	41	78	16	8	71	65	97	15	NA	21	NA	1	p06	1	16	11	22.788942	5
854	206	-0.117721	7.977086	NA	-0.117721	-0.078222	-0.078222	28.074751	110	40	73	13	16	55	65	98	15	NA	20	NA	1	p06	1	16	11	53.400108	2
855	208	-0.068348	9.952	NA	-0.058473	-0.078222	-0.078222	62.043274	110	40	74	14	10	66	65	100	13	NA	18	NA	1	p06	1	16	9	30.688597	5
856	210	-0.226341	6.989629	NA	-0.226341	-0.078222	-0.078222	24.914888	99	43	75	17	10	66	67	97	15	NA	21	NA	1	p06	1	15	11	4.027258	6
857	212	-0.167093	5.014715	NA	-0.157219	-0.078222	-0.078222	8.720593	128	40	67	13	15	46	65	99	14	NA	17	NA	1	p06	1	15	10	13.901828	3
858	214	-0.117721	5.014715	NA	-0.107846	-0.078222	-0.078222	45.84898	101	38	68	10	6	61	64	96	13	NA	18	NA	1	p06	1	15	8	56.36248	2
859	216	-0.058473	2.052344	NA	-0.038724	-0.078222	-0.078222	50.19379	104	42	73	18	8	61	65	97	15	NA	20	NA	1	p06	1	14	12	32.663513	6
860	218	-0.176968	2.052344	NA	-0.167093	-0.078222	-0.088097	14.645336	95	41	74	13	14	46	67	98	15	NA	21	NA	1	p06	1	14	10	7.977086	3
861	220	-0.157219	3.039801	NA	-0.147344	-0.078222	-0.088097	32.419563	103	39	71	9	10	65	67	98	13	NA	20	NA	1	p06	1	14	7	16.864199	2
862	222	0.030398	5.014715	NA	0.040273	-0.078222	-0.078222	41.504166	103	42	77	18	6	66	68	98	16	NA	20	NA	1	p06	1	11	14	46.487911	4
863	224	0.000774	3.039801	NA	0.010649	-0.078222	-0.088097	52.563686	102	40	67	14	11	52	66	101	14	NA	19	NA	1	p06	1	11	10	35.625881	4
864	226	-0.167093	0.07743	NA	-0.167093	-0.078222	-0.088097	39.529255	106	39	70	13	9	72	67	100	13	NA	18	NA	1	p06	1	11	8	19.826571	5
865	228	-0.167093	1.064887	NA	-0.167093	-0.078222	-0.078222	9.905542	112	42	74	17	8	72	68	105	15	NA	21	NA	1	p06	1	11	12	19.826571	5
866	230	-0.107846	7.977086	NA	-0.097971	-0.078222	-0.078222	41.899151	110	40	70	13	11	51	68	105	14	NA	19	NA	1	p06	1	11	11	55.375023	2
867	232	0.000774	6.989629	NA	0.000774	-0.078222	-0.078222	64.018188	102	38	69	9	9	65	68	114	14	NA	21	NA	1	p06	1	11	9	28.713684	0
868	234	-0.13747	2.052344	NA	-0.117721	-0.078222	-0.078222	0.425955	102	42	73	18	9	60	68	110	15	NA	20	NA	1	p06	1	14	12	22.788942	6
869	236	-0.107846	3.039801	NA	-0.097971	-0.078222	-0.078222	21.360044	84	40	68	14	14	46	68	105	15	NA	20	NA	1	p06	1	14	10	33.65097	4
870	238	0.000774	7.977086	NA	0.000774	-0.078222	-0.078222	58.48843	75	38	70	11	6	61	66	100	13	NA	18	NA	1	p06	1	14	10	50.437737	1
871	240	-0.147344	9.952	NA	-0.13747	-0.078222	-0.078222	28.864717	82	42	73	17	7	61	67	99	16	NA	21	NA	1	p06	1	13	11	20.814028	6
872	242	-0.127595	6.002172	NA	-0.107846	-0.078222	-0.088097	19.38513	80	41	71	12	13	46	66	98	14	NA	17	NA	1	p06	1	13	11	23.776398	1
873	244	-0.068348	6.002172	NA	-0.058473	-0.078222	-0.078222	35.579426	81	40	73	13	9	66	65	99	14	NA	18	NA	1	p06	1	13	12	37.600796	1
874	246	0.000774	13.901828	NA	0.000774	-0.078222	-0.078222	42.294132	80	41	70	15	8	65	67	99	16	NA	21	NA	1	p06	1	11	12	33.65097	3
875	248	-0.068348	10.939457	NA	-0.048599	-0.078222	-0.078222	45.059013	81	41	76	13	11	48	67	96	15	NA	23	NA	1	p06	1	11	9	14.889285	4
876	250	-0.028849	7.977086	NA	-0.018975	-0.078222	-0.078222	31.629597	75	40	76	11	9	66	67	100	14	NA	19	NA	1	p06	1	11	9	24.763855	2
877	252	-0.058473	4.027258	NA	-0.048599	-0.078222	-0.078222	25.309872	95	42	74	15	11	60	68	101	15	NA	20	NA	1	p06	1	11	12	44.512997	3
878	254	-0.0091	7.977086	NA	0.010649	-0.078222	-0.088097	55.328568	110	41	70	12	11	46	67	104	14	NA	19	NA	1	p06	1	11	9	34.638424	3
879	256	-0.157219	10.939457	NA	-0.147344	-0.078222	-0.078222	45.453995	96	39	71	8	6	61	65	99	13	NA	19	NA	1	p06	1	11	8	9.952	0
880	258	-0.147344	6.989629	NA	-0.13747	-0.078222	-0.088097	22.150009	93	42	70	14	10	60	68	97	16	NA	21	NA	1	p06	1	13	14	14.889285	0
881	260	-0.097971	4.027258	NA	-0.088097	-0.078222	-0.078222	31.234613	93	41	68	12	13	46	68	98	15	NA	19	NA	1	p06	1	13	10	53.400108	2
882	262	0.040273	6.989629	NA	0.050147	-0.078222	-0.088097	65.598122	105	39	69	10	7	66	64	97	13	NA	18	NA	1	p06	1	13	7	32.663513	3
883	264	-0.176968	0.07743	NA	-0.167093	-0.078222	-0.088097	18.200182	101	42	73	15	9	65	69	98	15	NA	21	NA	1	p06	1	14	10	0.07743	5
884	266	-0.117721	6.002172	NA	-0.117721	-0.078222	-0.078222	31.234613	97	41	70	11	14	48	67	98	14	NA	18	NA	1	p06	1	14	10	14.889285	1
885	268	-0.0091	6.002172	NA	0.000774	-0.078222	-0.078222	47.823891	91	40	74	11	8	65	66	100	14	NA	19	NA	1	p06	1	14	11	53.400108	0
886	270	-0.068348	4.027258	NA	-0.058473	-0.078222	-0.088097	52.168705	91	42	72	14	10	65	68	100	15	NA	22	NA	1	p06	1	13	10	28.713684	4
887	272	-0.097971	-0.910027	NA	-0.078222	-0.078222	-0.078222	26.49482	91	40	68	9	13	48	67	98	14	NA	19	NA	1	p06	1	13	9	14.889285	0
888	274	-0.038724	5.014715	NA	-0.028849	-0.078222	-0.078222	29.654682	107	39	69	8	5	66	65	98	13	NA	19	NA	1	p06	1	13	8	20.814028	0
889	276	0.139018	6.002172	NA	0.139018	-0.078222	-0.078222	45.059013	89	41	71	12	11	64	68	96	16	NA	20	NA	1	p06	1	11	13	56.36248	-1
890	278	-0.068348	4.027258	NA	-0.058473	-0.078222	-0.088097	47.428909	89	40	65	9	11	49	67	98	14	NA	20	NA	1	p06	1	11	8	30.688597	1
891	280	-0.028849	0.07743	NA	-0.018975	-0.078222	-0.078222	30.839632	85	39	69	10	7	66	67	97	13	NA	18	NA	1	p06	1	11	9	23.776398	1
892	282	-0.167093	3.039801	NA	-0.157219	-0.078222	-0.078222	25.309872	85	40	69	11	11	65	68	99	14	NA	20	NA	1	p06	1	11	11	29.701141	0
893	284	0.069896	6.989629	NA	0.079771	-0.078222	-0.078222	52.168705	87	40	71	10	11	49	68	98	14	NA	19	NA	1	p06	1	11	11	52.412651	-1
894	286	-0.097971	11.926914	NA	-0.088097	-0.078222	-0.078222	48.218876	96	39	69	8	9	66	67	99	13	NA	19	NA	1	p06	1	11	8	28.713684	0
895	288	-0.147344	4.027258	NA	-0.13747	-0.088097	-0.088097	19.780113	105	41	71	13	11	56	69	98	15	NA	20	NA	1	p06	1	13	11	25.751312	2
896	290	-0.048599	6.002172	NA	-0.048599	-0.078222	-0.088097	30.444649	85	40	70	9	13	43	70	98	14	NA	19	NA	1	p06	1	13	10	40.563168	-1
897	292	-0.0091	12.914371	NA	0.010649	-0.078222	-0.088097	54.538601	98	38	71	8	9	43	68	98	14	NA	20	NA	1	p06	1	13	8	40.563168	0
898	294	-0.088097	13.901828	NA	-0.078222	-0.078222	-0.088097	36.369392	98	42	74	12	11	39	68	99	15	NA	22	NA	1	p06	1	12	10	14.889285	2
899	296	-0.058473	10.939457	NA	-0.048599	-0.078222	-0.088097	23.72994	84	40	67	9	12	39	69	99	14	NA	19	NA	1	p06	1	12	9	21.801485	0
900	298	0.010649	5.014715	NA	0.010649	-0.078222	-0.078222	30.444649	121	38	71	8	9	39	69	97	14	NA	21	NA	1	p06	1	12	8	41.550625	0
901	0	-0.058473	3.039801	1.064887	-0.097971	-0.097971	-0.097971	-4.708822	55	13	NA	13	NA	0	NA	NA	13	NA	NA	23.5	2	p01	1	NA	NA	NA	NA
902	2	-0.285588	28.713684	25.751312	-0.097971	-0.088097	-0.088097	-4.313839	55	13	NA	6	NA	0	NA	NA	12	NA	NA	23.5	2	p01	1	NA	NA	NA	NA
903	4	-0.196717	26.73877	23.776398	-0.097971	-0.097971	-0.097971	-4.313839	51	32	99	17	NA	0	NA	NA	12	NA	NA	23.5	2	p01	1	NA	NA	NA	NA
904	6	-0.394209	90.923477	84.011276	-0.097971	-0.097971	-0.097971	-4.313839	12	41	115	17	39	0	NA	NA	24	NA	NA	23.5	2	p01	1	39	NA	NA	NA
905	8	0.188391	18.839113	18.839113	-0.088097	-0.097971	-0.097971	-4.708822	12	41	112	10	35	101	79	112	24	NA	NA	23.6	2	p01	1	39	NA	NA	NA
906	10	-0.196717	-12.759512	-11.772055	-0.097971	-0.097971	-0.097971	43.47908	59	38	106	1	35	101	78	100	40	NA	NA	23.6	2	p01	1	39	NA	NA	NA
907	12	-0.24609	2.052344	-0.910027	-0.097971	-0.097971	-0.097971	31.234613	59	35	101	-6	33	60	77	95	40	NA	NA	23.6	2	p01	1	33	NA	NA	NA
908	14	-0.0091	4.027258	2.052344	-0.097971	-0.097971	-0.097971	31.629597	59	31	94	-15	30	59	76	95	40	NA	NA	23.6	2	p01	1	33	NA	NA	NA
909	16	0.010649	27.726227	24.763855	-0.097971	-0.097971	-0.097971	64.41317	59	31	96	-9	27	59	75	95	40	NA	NA	23.6	2	p01	1	33	NA	NA	NA
910	18	-0.216466	69.199425	73.149246	-0.097971	-0.097971	-0.097971	37.949322	0	32	98	-8	30	42	74	93	39	NA	NA	23.6	2	p01	1	30	NA	NA	NA
911	20	-0.13747	25.751312	18.839113	-0.097971	-0.097971	-0.097971	-1.153977	0	30	92	-13	25	60	74	93	39	NA	NA	23.6	2	p01	1	30	NA	NA	NA
912	22	-0.176968	0.07743	-1.897484	-0.097971	-0.097971	-0.097971	47.428909	0	31	101	-3	25	60	73	94	34	NA	NA	23.6	2	p01	1	30	NA	NA	NA
913	24	-0.058473	17.851656	15.876742	-0.097971	-0.088097	-0.097971	20.965061	0	34	107	0	25	60	73	91	34	NA	NA	23.6	2	p01	1	25	NA	NA	NA
914	26	0.060022	7.977086	4.027258	-0.097971	-0.097971	-0.097971	45.059013	0	33	101	-9	22	40	73	91	35	NA	NA	23.6	2	p01	1	25	NA	NA	NA
915	28	-0.13747	77.099075	72.161797	-0.097971	-0.097971	-0.097971	37.55434	0	33	100	-6	22	40	71	94	35	NA	NA	23.6	2	p01	1	25	NA	NA	NA
916	30	0.089645	15.876742	18.839113	-0.097971	-0.097971	-0.097971	26.49482	0	35	103	0	27	40	71	94	35	NA	NA	23.6	2	p01	1	27	NA	NA	NA
917	32	-0.097971	-2.884941	-0.910027	-0.088097	-0.097971	-0.097971	19.38513	0	34	102	-5	23	40	70	96	35	NA	NA	23.6	2	p01	1	27	NA	NA	NA
918	34	0.079771	7.977086	5.014715	-0.097971	-0.097971	-0.097971	48.218876	0	34	101	-2	16	60	70	96	35	NA	NA	23.6	2	p01	1	27	NA	NA	NA
919	36	-0.088097	10.939457	9.952	-0.088097	-0.097971	-0.097971	32.814545	0	36	101	2	16	60	69	96	35	NA	NA	23.6	2	p01	1	23	NA	NA	NA
920	38	-0.157219	32.663513	28.713684	-0.088097	-0.097971	-0.097971	58.883411	0	35	96	-3	23	59	69	94	35	NA	NA	23.6	2	p01	1	23	NA	NA	NA
921	40	-0.186843	84.011276	83.023819	-0.088097	-0.097971	-0.097971	39.924236	NA	35	97	1	23	59	68	95	32	NA	NA	23.6	2	p01	1	23	NA	NA	NA
922	42	-0.186843	16.864199	13.901828	-0.097971	-0.088097	-0.097971	5.560731	NA	35	97	3	28	42	68	92	32	NA	NA	23.6	2	p01	1	28	NA	NA	NA
923	44	-0.265839	-3.872398	-5.847312	-0.088097	-0.097971	-0.097971	37.159355	NA	35	97	-1	22	42	66	92	30	NA	NA	23.6	2	p01	1	28	NA	NA	NA
924	46	-0.216466	26.73877	24.763855	-0.097971	-0.097971	-0.097971	23.334957	NA	36	94	4	18	60	66	93	30	NA	NA	23.6	2	p01	1	28	NA	NA	NA
925	48	-0.226341	9.952	6.989629	-0.097971	-0.097971	-0.097971	53.353653	NA	36	95	6	18	60	66	96	32	NA	NA	23.6	2	p01	1	24	NA	NA	NA
926	50	0.030398	62.287224	57.349937	-0.097971	-0.097971	-0.097971	39.529255	NA	35	95	2	24	59	66	95	32	NA	NA	23.6	2	p01	1	24	NA	NA	NA
927	52	0.060022	26.73877	29.701141	-0.097971	-0.088097	-0.097971	35.184441	NA	36	94	6	24	59	65	95	32	NA	NA	23.6	2	p01	1	24	NA	NA	NA
928	54	-0.078222	6.989629	7.977086	-0.097971	-0.097971	-0.097971	10.300525	NA	36	94	5	29	42	64	95	32	NA	NA	23.6	2	p01	1	29	NA	NA	NA
929	56	-0.453456	7.977086	4.027258	-0.097971	-0.088097	-0.097971	25.309872	NA	35	94	5	24	42	63	96	31	NA	NA	23.6	2	p01	1	29	NA	NA	NA
930	58	0.069896	14.889285	14.889285	-0.097971	-0.097971	-0.097971	24.519907	NA	36	96	8	21	60	63	96	31	NA	NA	23.6	2	p01	1	29	NA	NA	NA
931	60	-0.048599	35.625881	30.688597	-0.097971	-0.097971	-0.097971	57.303478	NA	36	93	7	29	42	62	96	31	NA	NA	23.6	2	p01	1	29	NA	NA	NA
932	62	-0.13747	82.036362	82.036362	-0.097971	-0.097971	-0.097971	38.739288	NA	36	97	5	23	59	62	95	29	NA	NA	23.6	2	p01	1	29	NA	NA	NA
933	64	-0.0091	12.914371	9.952	-0.088097	-0.097971	-0.097971	5.165749	NA	37	96	7	23	59	62	95	29	NA	NA	23.6	2	p01	1	29	NA	NA	NA
934	66	-0.167093	-2.884941	-4.859856	-0.097971	-0.097971	-0.097971	21.755026	NA	35	91	5	29	42	63	95	28	NA	NA	23.6	2	p01	1	29	NA	NA	NA
935	68	-0.236215	22.788942	20.814028	-0.097971	-0.097971	-0.097971	10.300525	NA	37	98	5	22	42	64	95	28	NA	NA	23.6	2	p01	1	29	NA	NA	NA
936	70	-0.226341	8.964543	6.002172	-0.097971	-0.097971	-0.097971	39.924236	NA	36	97	4	18	59	65	96	29	NA	NA	23.6	2	p01	1	29	NA	NA	NA
937	72	-0.157219	67.22451	60.312309	-0.097971	-0.097971	-0.097971	32.419563	NA	36	96	4	29	42	65	94	29	NA	NA	23.6	2	p01	1	29	NA	NA	NA
938	74	-0.226341	18.839113	23.776398	-0.097971	-0.097971	-0.097971	28.469734	NA	36	98	4	23	59	65	94	31	NA	NA	23.6	2	p01	1	29	NA	NA	NA
939	76	-0.48308	8.964543	10.939457	-0.088097	-0.088097	-0.097971	7.535645	NA	35	92	3	23	59	67	94	31	NA	NA	23.6	2	p01	1	29	NA	NA	NA
940	78	-0.186843	9.952	6.002172	-0.097971	-0.097971	-0.097971	24.124924	NA	34	90	3	23	59	68	95	30	NA	NA	23.6	2	p01	1	25	NA	NA	NA
941	80	-0.127595	16.864199	15.876742	-0.097971	-0.097971	-0.097971	21.755026	NA	37	103	4	25	40	68	95	30	NA	NA	23.6	2	p01	1	25	NA	NA	NA
942	82	-0.0091	36.613338	30.688597	-0.097971	-0.097971	-0.097971	52.958668	NA	39	103	7	22	40	69	96	28	NA	NA	23.6	2	p01	1	25	NA	NA	NA
943	84	-0.058473	86.973648	85.986191	-0.097971	-0.097971	-0.097971	38.344303	NA	35	93	1	30	40	71	95	28	NA	NA	23.6	2	p01	1	30	NA	NA	NA
944	86	-0.35471	21.801485	16.864199	-0.088097	-0.088097	-0.097971	4.375783	NA	36	98	4	24	40	72	96	28	NA	NA	23.6	2	p01	1	30	NA	NA	NA
945	88	-0.167093	-5.847312	-5.847312	-0.097971	-0.097971	-0.097971	30.839632	NA	39	102	7	24	40	73	96	28	NA	NA	23.6	2	p01	1	30	NA	NA	NA
946	90	-0.018975	21.801485	18.839113	-0.097971	-0.097971	-0.097971	15.435302	NA	37	96	2	24	40	74	95	29	NA	NA	23.6	2	p01	1	26	NA	NA	NA
947	92	-0.48308	8.964543	6.989629	-0.097971	-0.097971	-0.097971	50.19379	NA	35	93	1	26	40	75	96	29	NA	NA	23.6	2	p01	1	26	NA	NA	NA
948	94	-0.206592	58.337395	54.387566	-0.097971	-0.097971	-0.097971	39.529255	NA	38	101	6	23	40	75	95	29	NA	NA	23.6	2	p01	1	26	NA	NA	NA
949	96	-0.097971	12.914371	16.864199	-0.097971	-0.097971	-0.097971	32.814545	NA	37	98	3	31	40	76	95	29	NA	NA	23.6	2	p01	1	31	NA	NA	NA
950	98	-0.176968	9.952	11.926914	-0.097971	-0.097971	-0.097971	25.309872	NA	34	90	1	24	40	76	95	29	NA	NA	23.6	2	p01	1	31	NA	NA	NA
951	100	0.060022	8.964543	6.002172	-0.097971	-0.097971	-0.097971	34.394478	NA	37	102	5	24	40	76	96	28	NA	NA	23.6	2	p01	1	31	NA	NA	NA
952	102	-0.107846	10.939457	9.952	-0.097971	-0.097971	-0.097971	26.099838	NA	37	101	4	24	40	76	96	28	NA	NA	23.6	2	p01	1	24	NA	NA	NA
953	104	-0.176968	33.65097	28.713684	-0.088097	-0.097971	-0.097971	58.883411	NA	34	93	-2	21	40	77	96	26	NA	NA	23.6	2	p01	1	24	NA	NA	NA
954	106	-0.058473	92.898392	90.923477	-0.097971	-0.097971	-0.097971	49.008842	NA	36	101	4	21	40	77	96	26	NA	NA	23.6	2	p01	1	24	NA	NA	NA
955	108	-0.018975	10.939457	6.989629	-0.097971	-0.097971	-0.097971	6.350697	NA	37	101	4	31	40	77	94	27	NA	NA	23.6	2	p01	1	31	NA	NA	NA
956	110	0.040273	-6.83477	-8.809684	-0.088097	-0.097971	-0.097971	35.974407	NA	35	96	1	25	40	77	95	27	NA	NA	23.6	2	p01	1	31	NA	NA	NA
957	112	-0.147344	22.788942	18.839113	-0.097971	-0.097971	-0.097971	20.570078	NA	33	86	1	20	60	77	94	28	NA	NA	23.6	2	p01	1	31	NA	NA	NA
958	114	-0.167093	6.989629	5.014715	-0.097971	-0.097971	-0.097971	53.353653	NA	34	89	0	20	60	77	94	28	NA	NA	23.6	2	p01	1	25	NA	NA	NA
959	116	0.069896	66.237053	60.312309	-0.088097	-0.097971	-0.097971	33.999493	NA	36	103	0	25	59	77	94	28	NA	NA	23.6	2	p01	1	25	NA	NA	NA
960	118	-0.107846	37.600796	44.512997	-0.097971	-0.097971	-0.097971	37.949322	NA	37	101	4	25	59	77	94	28	NA	NA	23.6	2	p01	1	25	NA	NA	NA
961	120	-0.285588	11.926914	12.914371	-0.097971	-0.088097	-0.097971	16.620251	NA	36	98	2	32	42	77	93	28	NA	NA	23.6	2	p01	1	32	NA	NA	NA
962	122	0.09952	42.538082	63.274681	-0.097971	-0.088097	-0.097971	33.20953	NA	33	93	-2	27	42	77	94	28	NA	NA	23.6	2	p01	1	32	NA	NA	NA
963	124	-0.186843	14.889285	14.889285	-0.097971	-0.097971	-0.097971	30.839632	NA	32	97	NA	24	59	77	94	28	NA	NA	23.6	2	p01	1	32	NA	NA	NA
964	126	0.040273	36.613338	30.688597	-0.088097	-0.097971	-0.097971	55.723549	NA	34	98	-5	32	42	77	91	26	NA	NA	23.6	2	p01	1	32	NA	NA	NA
965	128	-0.088097	92.898392	90.923477	-0.088097	-0.097971	-0.097971	43.47908	NA	36	103	2	25	60	77	94	26	NA	NA	23.6	2	p01	1	32	NA	NA	NA
966	130	-0.186843	10.939457	6.002172	-0.088097	-0.088097	-0.097971	6.74568	NA	36	97	2	25	60	77	94	27	NA	NA	23.6	2	p01	1	32	NA	NA	NA
967	132	-0.186843	-13.746969	-15.721883	-0.097971	-0.088097	-0.097971	36.764374	NA	34	93	0	33	42	76	94	27	NA	NA	23.6	2	p01	1	33	NA	NA	NA
968	134	-0.176968	21.801485	19.826571	-0.097971	-0.097971	-0.097971	22.150009	NA	31	90	-6	26	42	76	94	28	NA	NA	23.6	2	p01	1	33	NA	NA	NA
969	136	-0.186843	6.989629	6.002172	-0.097971	-0.088097	-0.097971	52.958668	NA	32	91	2	26	42	76	95	28	NA	NA	23.6	2	p01	1	33	NA	NA	NA
970	138	-0.325087	68.211967	65.249596	-0.088097	-0.097971	-0.097971	33.20953	NA	31	86	-1	32	40	76	92	29	NA	NA	23.6	2	p01	1	32	NA	NA	NA
971	140	-0.413958	8.964543	4.027258	-0.097971	-0.097971	-0.097971	13.065405	NA	28	NA	8	27	40	76	95	29	NA	NA	23.6	2	p01	1	32	NA	NA	NA
972	142	-0.226341	-7.822227	-7.822227	-0.088097	-0.088097	-0.097971	35.184441	NA	30	73	2	27	40	76	95	27	NA	NA	23.6	2	p01	1	32	NA	NA	NA
973	144	0.000774	24.763855	22.788942	-0.097971	-0.088097	-0.097971	21.755026	NA	32	90	1	27	40	76	94	27	NA	NA	23.6	2	p01	1	27	NA	NA	NA
974	146	-0.0091	3.039801	2.052344	-0.088097	-0.097971	-0.097971	53.353653	NA	33	96	1	27	38	75	95	26	NA	NA	23.6	2	p01	1	27	NA	NA	NA
975	148	0.060022	75.124161	68.211967	-0.097971	-0.097971	-0.097971	38.739288	NA	37	100	6	25	38	75	94	26	NA	NA	23.6	2	p01	1	27	NA	NA	NA
976	150	-0.088097	36.613338	42.538082	-0.097971	-0.088097	-0.097971	36.369392	NA	37	102	1	33	40	75	94	27	NA	NA	23.6	2	p01	1	33	NA	NA	NA
977	152	-0.097971	-1.897484	-0.910027	-0.097971	-0.097971	-0.097971	25.704855	NA	37	98	5	26	40	75	93	27	NA	NA	23.6	2	p01	1	33	NA	NA	NA
978	154	0.079771	21.801485	18.839113	-0.088097	-0.097971	-0.097971	21.360044	NA	35	85	4	18	60	75	94	28	NA	NA	23.6	2	p01	1	33	NA	NA	NA
979	156	0.198266	11.926914	8.964543	-0.097971	-0.088097	-0.097971	53.748634	NA	34	91	1	18	60	75	94	28	NA	NA	23.6	2	p01	1	26	NA	NA	NA
980	158	-0.127595	76.111618	74.136703	-0.097971	-0.097971	-0.097971	32.814545	NA	32	76	-7	26	60	75	96	28	NA	NA	23.6	2	p01	1	26	NA	NA	NA
981	160	0.119269	-5.847312	-5.847312	-0.088097	-0.097971	-0.097971	20.570078	NA	32	84	-3	26	60	74	97	28	NA	NA	23.6	2	p01	1	26	NA	NA	NA
982	162	-0.344836	-17.696796	-17.696796	-0.088097	-0.088097	-0.097971	33.999493	NA	31	83	-5	33	42	75	95	28	NA	NA	23.6	2	p01	1	33	NA	NA	NA
983	164	-0.255965	15.876742	14.889285	-0.088097	-0.097971	-0.097971	24.519907	NA	29	82	-10	26	43	74	95	29	NA	NA	23.6	2	p01	1	33	NA	NA	NA
984	166	-0.068348	7.977086	6.989629	-0.088097	-0.088097	-0.097971	52.958668	NA	31	90	1	23	60	74	95	29	NA	NA	23.6	2	p01	1	33	NA	NA	NA
985	168	-0.107846	77.099075	73.149246	-0.088097	-0.097971	-0.097971	34.789459	NA	32	87	-9	32	43	74	92	28	NA	NA	23.5	2	p01	1	32	NA	NA	NA
986	170	0.079771	6.002172	2.052344	-0.097971	-0.097971	-0.097971	13.855371	NA	34	94	-1	26	60	74	95	28	NA	NA	23.5	2	p01	1	32	NA	NA	NA
987	172	-0.147344	-2.884941	-3.872398	-0.088097	-0.097971	-0.097971	35.579426	NA	36	88	3	26	60	74	95	28	NA	NA	23.5	2	p01	1	32	NA	NA	NA
988	174	-0.048599	21.801485	20.814028	-0.097971	-0.097971	-0.097971	20.965061	NA	37	95	5	26	60	74	96	28	NA	NA	23.5	2	p01	1	29	NA	NA	NA
989	176	-0.265839	13.901828	11.926914	-0.088097	-0.097971	-0.097971	59.278393	NA	37	96	4	29	40	74	97	29	NA	NA	23.5	2	p01	1	29	NA	NA	NA
990	178	-0.088097	59.324852	55.375023	-0.097971	-0.097971	-0.097971	37.55434	NA	38	100	6	25	40	75	96	29	NA	NA	23.5	2	p01	1	29	NA	NA	NA
991	180	-0.167093	1.064887	0.07743	-0.097971	-0.097971	-0.097971	23.334957	NA	34	82	1	34	40	75	96	29	NA	NA	23.5	2	p01	1	34	NA	NA	NA
992	182	-0.236215	-9.797141	-10.784597	-0.097971	-0.097971	-0.097971	30.839632	NA	31	77	-8	27	40	75	96	29	NA	NA	23.6	2	p01	1	34	NA	NA	NA
993	184	-0.157219	17.851656	15.876742	-0.097971	-0.097971	-0.097971	21.755026	NA	32	79	0	27	40	75	96	29	NA	NA	23.6	2	p01	1	34	NA	NA	NA
994	186	-0.157219	7.977086	6.989629	-0.097971	-0.097971	-0.097971	59.673378	NA	32	84	1	27	40	75	96	29	NA	NA	23.6	2	p01	1	27	NA	NA	NA
995	188	0.050147	74.136703	70.186882	-0.097971	-0.088097	-0.097971	38.344303	NA	30	83	-6	25	40	74	96	29	NA	NA	23.6	2	p01	1	27	NA	NA	NA
996	190	-0.078222	-11.772055	-12.759512	-0.088097	-0.097971	-0.097971	21.755026	NA	30	87	-3	25	40	74	96	29	NA	NA	23.6	2	p01	1	27	NA	NA	NA
997	192	-0.127595	-17.696796	-19.671711	-0.097971	-0.097971	-0.097971	33.20953	NA	30	85	-6	32	40	74	96	29	NA	NA	23.6	2	p01	1	32	NA	NA	NA
998	194	-0.048599	14.889285	12.914371	-0.097971	-0.097971	-0.097971	23.334957	NA	29	83	-5	26	40	73	96	28	NA	NA	23.6	2	p01	1	32	NA	NA	NA
999	196	-0.127595	11.926914	10.939457	-0.088097	-0.097971	-0.097971	52.563686	NA	31	89	4	23	60	73	97	28	NA	NA	23.6	2	p01	1	32	NA	NA	NA
1000	198	-0.157219	81.048904	76.111618	-0.088097	-0.097971	-0.097971	35.579426	NA	33	89	4	32	43	73	95	29	NA	NA	23.6	2	p01	1	32	NA	NA	NA
1001	200	-0.097971	5.014715	3.039801	-0.097971	-0.088097	-0.097971	15.830284	NA	33	71	6	26	60	73	96	29	NA	NA	23.6	2	p01	1	32	NA	NA	NA
1002	202	-0.167093	-4.859856	-5.847312	-0.097971	-0.097971	-0.097971	35.974407	NA	36	96	7	26	60	73	95	29	NA	NA	23.6	2	p01	1	32	NA	NA	NA
1003	204	-0.088097	24.763855	22.788942	-0.088097	-0.097971	-0.097971	18.595163	NA	38	103	3	26	60	73	96	29	NA	NA	23.6	2	p01	1	29	NA	NA	NA
1004	206	-0.127595	16.864199	14.889285	-0.097971	-0.088097	-0.097971	60.858326	NA	37	101	-1	29	40	73	96	31	NA	NA	23.6	2	p01	1	29	NA	NA	NA
1005	208	-0.028849	68.211967	65.249596	-0.097971	-0.097971	-0.097971	37.159355	NA	38	105	7	26	40	73	96	31	NA	NA	23.5	2	p01	1	29	NA	NA	NA
1006	210	-0.384334	9.952	6.989629	-0.097971	-0.097971	-0.097971	14.645336	NA	35	87	4	34	40	74	96	29	NA	NA	23.5	2	p01	1	34	NA	NA	NA
1007	212	-0.068348	-8.809684	-11.772055	-0.097971	-0.097971	-0.097971	39.13427	NA	31	77	-4	22	41	73	96	29	NA	NA	23.5	2	p01	1	34	NA	NA	NA
1008	214	-0.068348	-3.872398	-1.897484	-0.097971	-0.088097	-0.097971	24.519907	NA	32	65	3	22	41	73	96	29	NA	NA	23.5	2	p01	1	34	NA	NA	NA
1009	216	-0.058473	4.027258	-0.910027	-0.097971	-0.097971	-0.097971	60.858326	NA	33	65	-3	22	41	73	97	29	NA	NA	23.5	2	p01	1	26	NA	NA	NA
1010	218	-0.038724	70.186882	72.161797	-0.097971	-0.097971	-0.097971	41.109184	NA	31	76	-6	26	40	72	96	29	NA	NA	23.5	2	p01	1	26	NA	NA	NA
1011	220	-0.35471	24.763855	19.826571	-0.097971	-0.097971	-0.097971	7.140663	NA	34	91	2	26	40	72	97	29	NA	NA	23.5	2	p01	1	26	NA	NA	NA
1012	222	-0.068348	20.814028	16.864199	-0.097971	-0.097971	-0.097971	36.369392	NA	37	104	-5	26	40	72	96	29	NA	NA	23.5	2	p01	1	27	NA	NA	NA
1013	224	0.030398	13.901828	13.901828	-0.088097	-0.097971	-0.097971	24.519907	NA	37	91	-6	27	39	72	96	29	NA	NA	23.5	2	p01	1	27	NA	NA	NA
1014	226	0.129144	46.487911	41.550625	-0.097971	-0.097971	-0.097971	52.958668	NA	37	90	2	21	39	72	96	29	NA	NA	23.5	2	p01	1	27	NA	NA	NA
1015	228	-0.305337	43.525539	46.487911	-0.097971	-0.088097	-0.097971	37.55434	NA	32	87	-11	34	40	73	97	29	NA	NA	23.5	2	p01	1	34	NA	NA	NA
1016	230	-0.176968	-9.797141	-20.659168	-0.097971	-0.097971	-0.097971	18.595163	NA	29	73	-3	26	41	72	96	29	NA	NA	23.5	2	p01	1	34	NA	NA	NA
1017	232	-0.078222	17.851656	14.889285	-0.097971	-0.097971	-0.097971	27.67977	NA	27	92	-9	19	60	72	97	29	NA	NA	23.5	2	p01	1	34	NA	NA	NA
1018	234	-0.157219	10.939457	9.952	-0.097971	-0.097971	-0.097971	41.899151	NA	32	98	1	19	60	72	96	29	NA	NA	23.5	2	p01	1	26	NA	NA	NA
1019	236	0.060022	64.262138	60.312309	-0.097971	-0.097971	-0.097971	35.974407	NA	36	100	-2	26	43	72	97	30	NA	NA	23.5	2	p01	1	26	NA	NA	NA
1020	238	0.09952	40.563168	46.487911	-0.097971	-0.097971	-0.097971	35.579426	NA	39	107	4	26	43	72	97	30	NA	NA	23.5	2	p01	1	26	NA	NA	NA
1021	240	-0.285588	3.039801	5.014715	-0.088097	-0.097971	-0.097971	21.360044	NA	38	99	2	26	43	73	96	30	NA	NA	23.5	2	p01	1	29	NA	NA	NA
1022	242	0.020523	17.851656	15.876742	-0.088097	-0.097971	-0.097971	13.460387	NA	37	101	1	29	39	73	96	30	NA	NA	23.5	2	p01	1	29	NA	NA	NA
1023	244	-0.265839	6.989629	6.002172	-0.097971	-0.097971	-0.097971	47.428909	NA	35	87	1	27	38	73	96	27	NA	NA	23.5	2	p01	1	29	NA	NA	NA
1024	246	-0.048599	72.161797	67.22451	-0.097971	-0.097971	-0.097971	34.789459	NA	32	88	-2	27	38	73	96	27	NA	NA	23.5	2	p01	1	27	NA	NA	NA
1025	248	-0.028849	0.07743	-1.897484	-0.088097	-0.097971	-0.097971	13.065405	NA	32	92	1	26	38	73	97	28	NA	NA	23.5	2	p01	1	27	NA	NA	NA
1026	250	-0.275714	-4.859856	-6.83477	-0.097971	-0.097971	-0.097971	37.949322	NA	32	88	-1	26	38	72	97	28	NA	NA	23.6	2	p01	1	27	NA	NA	NA
1027	252	0.089645	22.788942	20.814028	-0.088097	-0.097971	-0.097971	18.990147	NA	36	101	4	26	38	72	96	28	NA	NA	23.6	2	p01	1	29	NA	NA	NA
1028	254	-0.285588	22.788942	18.839113	-0.097971	-0.088097	-0.097971	57.698463	NA	36	101	4	29	40	73	97	29	NA	NA	23.6	2	p01	1	29	NA	NA	NA
1029	256	0.09952	63.274681	66.237053	-0.088097	-0.097971	-0.097971	37.159355	NA	35	85	3	25	41	73	97	29	NA	NA	23.6	2	p01	1	29	NA	NA	NA
1030	258	-0.206592	25.751312	22.788942	-0.097971	-0.097971	-0.097971	7.140663	NA	33	84	1	25	41	73	96	29	NA	NA	23.6	2	p01	1	26	NA	NA	NA
1031	260	-0.048599	-3.872398	-6.83477	-0.088097	-0.088097	-0.097971	35.579426	NA	30	83	-5	26	39	73	96	29	NA	NA	23.6	2	p01	1	26	NA	NA	NA
1032	262	0.060022	9.952	8.964543	-0.088097	-0.088097	-0.097971	32.419563	NA	30	84	-5	19	39	73	96	29	NA	NA	23.6	2	p01	1	26	NA	NA	NA
1033	264	0.079771	52.412651	50.437737	-0.097971	-0.097971	-0.097971	39.924236	NA	31	89	1	19	39	73	96	29	NA	NA	23.6	2	p01	1	25	NA	NA	NA
1034	266	-0.13747	41.550625	47.475368	-0.097971	-0.097971	-0.097971	35.579426	NA	31	91	1	25	40	73	96	30	NA	NA	23.6	2	p01	1	25	NA	NA	NA
1035	268	-0.255965	17.851656	18.839113	-0.097971	-0.097971	-0.097971	16.620251	NA	34	95	5	25	40	73	96	30	NA	NA	23.6	2	p01	1	25	NA	NA	NA
1036	270	0.129144	16.864199	13.901828	-0.088097	-0.097971	-0.097971	24.124924	NA	36	99	6	25	40	73	96	30	NA	NA	23.6	2	p01	1	25	NA	NA	NA
1037	272	-0.265839	12.914371	10.939457	-0.088097	-0.097971	-0.097971	40.319218	NA	38	102	3	22	41	74	96	30	NA	NA	23.6	2	p01	1	25	NA	NA	NA
1038	274	-0.176968	63.274681	58.337395	-0.088097	-0.097971	-0.097971	34.789459	NA	40	106	6	19	40	74	96	29	NA	NA	23.6	2	p01	1	25	NA	NA	NA
1039	276	-0.196717	9.952	10.939457	-0.097971	-0.097971	-0.097971	23.334957	NA	39	101	4	34	40	75	96	29	NA	NA	23.6	2	p01	1	34	NA	NA	NA
1040	278	-0.167093	-2.884941	-2.884941	-0.097971	-0.088097	-0.097971	26.889803	NA	38	101	3	27	41	75	96	28	NA	NA	23.6	2	p01	1	34	NA	NA	NA
1041	280	-0.127595	22.788942	20.814028	-0.088097	-0.097971	-0.097971	15.435302	NA	38	91	3	23	60	75	96	28	NA	NA	23.6	2	p01	1	34	NA	NA	NA
1042	282	-0.24609	8.964543	6.002172	-0.097971	-0.097971	-0.097971	58.48843	NA	35	90	1	23	60	75	97	29	NA	NA	23.6	2	p01	1	25	NA	NA	NA
1043	284	-0.058473	87.961105	84.011276	-0.088097	-0.097971	-0.097971	38.739288	NA	31	86	-6	25	60	75	96	29	NA	NA	23.6	2	p01	1	25	NA	NA	NA
1044	286	-0.48308	19.826571	15.876742	-0.088097	-0.097971	-0.097971	6.350697	NA	37	103	4	25	60	75	97	29	NA	NA	23.6	2	p01	1	25	NA	NA	NA
1045	288	-0.226341	0.07743	-3.872398	-0.097971	-0.097971	-0.097971	35.974407	NA	39	105	5	25	60	75	97	30	NA	NA	23.6	2	p01	1	28	NA	NA	NA
1046	290	-0.107846	29.701141	29.701141	-0.097971	-0.097971	-0.097971	25.309872	NA	39	102	3	28	41	76	97	30	NA	NA	23.6	2	p01	1	28	NA	NA	NA
1047	292	-0.127595	45.500454	41.550625	-0.097971	-0.097971	-0.097971	50.983753	NA	40	103	1	26	40	76	97	30	NA	NA	23.6	2	p01	1	28	NA	NA	NA
1048	294	-0.404083	50.437737	55.375023	-0.088097	-0.097971	-0.097971	35.184441	NA	36	93	2	35	41	77	97	30	NA	NA	23.6	2	p01	1	35	NA	NA	NA
1049	296	-0.315212	2.052344	4.027258	-0.088097	-0.097971	-0.097971	16.620251	NA	33	87	-3	27	41	77	96	29	NA	NA	23.6	2	p01	1	35	NA	NA	NA
1050	298	0.079771	20.814028	17.851656	-0.097971	-0.097971	-0.097971	25.309872	NA	33	89	1	27	41	76	97	29	NA	NA	23.6	2	p01	1	35	NA	NA	NA
1051	0	-0.068348	7.977086	NA	-0.097971	-0.097971	-0.107846	-4.313839	0	20	23	19	23	3	NA	NA	18	NA	21	NA	2	p02	2	23	NA	9.952	NA
1052	2	-0.088097	8.964543	NA	-0.097971	-0.097971	-0.097971	-4.708822	0	20	23	19	23	3	NA	NA	18	NA	18	NA	2	p02	2	23	NA	51.425194	NA
1053	4	-0.157219	8.964543	NA	-0.097971	-0.097971	-0.097971	-4.708822	0	24	46	19	22	3	NA	NA	18	NA	18	NA	2	p02	2	23	NA	30.688597	NA
1054	6	-0.088097	-4.859856	NA	-0.097971	-0.097971	-0.107846	33.999493	0	37	80	32	21	5	100	183	17	NA	28	NA	2	p02	2	21	NA	19.826571	NA
1055	8	-0.097971	6.989629	NA	-0.097971	-0.097971	-0.097971	56.908497	0	40	78	27	21	5	100	173	17	NA	30	NA	2	p02	2	21	NA	24.763855	NA
1056	10	-0.058473	-1.897484	NA	-0.097971	-0.097971	-0.097971	26.49482	0	40	78	27	17	7	100	139	16	NA	31	NA	2	p02	2	21	NA	22.788942	NA
1057	12	-0.078222	8.964543	NA	-0.097971	-0.097971	-0.097971	38.739288	0	42	76	30	17	7	100	139	15	NA	34	NA	2	p02	2	21	NA	47.475368	NA
1058	14	-0.028849	14.889285	NA	-0.097971	-0.097971	-0.097971	29.259701	0	39	73	28	21	9	100	109	15	NA	28	NA	2	p02	2	21	NA	17.851656	NA
1059	16	-0.196717	-1.897484	NA	-0.097971	-0.097971	-0.107846	30.444649	0	39	73	28	16	9	100	103	14	NA	28	NA	2	p02	2	21	NA	19.826571	NA
1060	18	-0.157219	-2.884941	NA	-0.097971	-0.097971	-0.097971	22.544992	0	39	72	28	16	23	100	90	14	NA	28	NA	2	p02	2	20	NA	22.788942	NA
1061	20	-0.097971	1.064887	NA	-0.097971	-0.097971	-0.107846	31.629597	0	37	69	20	20	29	100	98	13	NA	27	NA	2	p02	2	20	NA	41.550625	NA
1062	22	-0.097971	-12.759512	NA	-0.097971	-0.097971	-0.107846	30.839632	0	41	77	30	11	29	100	98	13	NA	25	NA	2	p02	2	20	NA	20.814028	NA
1063	24	-0.186843	5.014715	NA	-0.097971	-0.097971	-0.097971	30.839632	0	38	70	26	21	29	100	97	13	NA	23	NA	2	p02	2	21	NA	10.939457	NA
1064	26	-0.176968	0.07743	NA	-0.097971	-0.097971	-0.107846	31.234613	0	35	63	24	21	26	100	97	13	NA	24	NA	2	p02	2	21	NA	25.751312	NA
1065	28	-0.048599	-0.910027	NA	-0.097971	-0.097971	-0.107846	43.084099	0	37	72	23	20	26	100	100	12	NA	28	NA	2	p02	2	21	NA	16.864199	NA
1066	30	-0.018975	14.889285	NA	-0.097971	-0.097971	-0.107846	39.924236	0	39	75	26	20	25	94	97	12	NA	24	NA	2	p02	2	21	NA	41.550625	NA
1067	32	-0.157219	6.002172	NA	-0.097971	-0.097971	-0.107846	29.654682	0	35	62	22	21	26	92	97	12	NA	22	NA	2	p02	2	21	NA	18.839113	NA
1068	34	-0.176968	-6.83477	NA	-0.097971	-0.097971	-0.107846	31.629597	0	33	65	20	20	26	88	96	12	NA	23	NA	2	p02	2	21	NA	13.901828	NA
1069	36	-0.038724	4.027258	NA	-0.097971	-0.097971	-0.097971	-4.708822	0	35	62	23	17	25	88	96	11	NA	27	NA	2	p02	2	20	NA	21.801485	NA
1070	38	-0.117721	-0.910027	NA	-0.097971	-0.097971	-0.097971	-4.708822	0	35	65	23	17	25	88	96	11	NA	22	NA	2	p02	2	20	NA	16.864199	NA
1071	40	-0.0091	5.014715	NA	-0.097971	-0.097971	-0.097971	-4.708822	0	33	57	21	20	25	88	97	11	NA	23	NA	2	p02	2	20	NA	29.701141	NA
1072	42	-0.127595	15.876742	NA	-0.097971	-0.097971	-0.097971	-4.313839	0	31	61	9	20	25	84	97	11	NA	20	NA	2	p02	2	21	NA	23.776398	NA
1073	44	-0.097971	-2.884941	NA	-0.097971	-0.097971	-0.097971	-4.313839	0	37	76	25	14	25	88	97	11	NA	21	NA	2	p02	2	21	NA	12.914371	NA
1074	46	-0.117721	4.027258	NA	-0.097971	-0.097971	-0.097971	-4.708822	0	34	65	21	21	25	84	99	10	NA	22	NA	2	p02	2	21	NA	19.826571	NA
1075	48	-0.048599	-1.897484	NA	-0.097971	-0.097971	-0.097971	-4.708822	47	34	65	21	21	24	87	98	10	NA	21	NA	2	p02	2	21	NA	36.613338	NA
1076	50	-0.107846	-10.784597	NA	-0.097971	-0.097971	-0.097971	-4.313839	45	32	57	21	20	24	86	98	10	NA	20	NA	2	p02	2	21	NA	11.926914	NA
1077	52	-0.107846	3.039801	NA	-0.097971	-0.097971	-0.097971	-4.708822	45	34	67	21	20	22	83	96	10	NA	20	NA	2	p02	2	21	NA	9.952	NA
1078	54	-0.127595	0.07743	NA	-0.097971	-0.097971	-0.107846	-4.708822	58	33	63	20	15	22	86	95	10	NA	21	NA	2	p02	2	15	NA	18.839113	NA
1079	56	-0.0091	-1.897484	NA	-0.097971	-0.097971	-0.097971	-4.313839	58	33	60	23	15	25	85	95	10	NA	20	NA	2	p02	2	15	NA	15.876742	NA
1080	58	-0.088097	14.889285	NA	-0.097971	-0.097971	-0.107846	-4.708822	62	32	60	21	15	26	86	95	10	NA	21	NA	2	p02	2	15	NA	48.462826	NA
1081	60	0.000774	6.989629	NA	-0.097971	-0.097971	-0.107846	-4.708822	60	34	65	22	15	26	86	97	10	NA	19	NA	2	p02	2	22	NA	26.73877	NA
1082	62	0.000774	-4.859856	NA	-0.097971	-0.097971	-0.107846	-4.708822	71	34	65	21	15	26	86	97	10	NA	21	NA	2	p02	2	22	NA	12.914371	NA
1083	64	-0.216466	6.002172	NA	-0.097971	-0.107846	-0.097971	-4.313839	60	34	61	22	22	26	86	98	10	NA	21	NA	2	p02	2	22	NA	20.814028	NA
1084	66	-0.097971	-3.872398	NA	-0.097971	-0.097971	-0.107846	-4.708822	63	34	62	23	15	32	86	98	10	NA	21	NA	2	p02	2	22	NA	15.876742	NA
1085	68	-0.058473	8.964543	NA	-0.097971	-0.097971	-0.107846	-4.708822	72	35	64	22	22	32	86	96	10	NA	21	NA	2	p02	2	22	NA	46.487911	NA
1086	70	0.000774	12.914371	NA	-0.097971	-0.107846	-0.107846	-4.708822	87	35	64	22	13	39	84	93	10	NA	20	NA	2	p02	2	22	NA	18.839113	NA
1087	72	-0.097971	-0.910027	NA	-0.097971	-0.097971	-0.107846	-4.313839	76	34	61	22	15	39	86	93	10	NA	21	NA	2	p02	2	16	NA	16.864199	NA
1088	74	-0.068348	4.027258	NA	-0.097971	-0.097971	-0.107846	-4.708822	68	35	65	21	15	41	86	89	10	NA	21	NA	2	p02	2	16	NA	18.839113	NA
1089	76	-0.088097	3.039801	NA	-0.097971	-0.097971	-0.097971	-4.313839	57	35	64	25	16	45	82	88	10	NA	21	NA	2	p02	2	16	NA	40.563168	NA
1090	78	-0.127595	-10.784597	NA	-0.097971	-0.097971	-0.107846	-4.708822	48	37	70	24	16	60	82	88	10	NA	20	NA	2	p02	2	17	NA	19.826571	NA
1091	80	-0.068348	5.014715	NA	-0.097971	-0.107846	-0.097971	-4.708822	43	36	65	25	17	48	82	88	11	NA	21	NA	2	p02	2	17	NA	16.864199	NA
1092	82	-0.157219	1.064887	NA	-0.097971	-0.097971	-0.097971	-4.708822	0	35	62	24	17	59	83	84	11	NA	21	NA	2	p02	2	17	NA	22.788942	NA
1093	84	-0.107846	-0.910027	NA	-0.097971	-0.097971	-0.097971	-4.708822	0	35	62	24	17	48	84	87	11	NA	21	NA	2	p02	2	17	NA	17.851656	NA
1094	86	-0.127595	14.889285	NA	-0.097971	-0.097971	-0.097971	-4.708822	0	35	61	23	17	56	82	84	11	NA	20	NA	2	p02	2	17	NA	47.475368	NA
1095	88	-0.206592	7.977086	NA	-0.097971	-0.097971	-0.097971	-4.313839	0	35	61	23	17	45	83	83	11	NA	20	NA	2	p02	2	17	NA	25.751312	NA
1096	90	-0.186843	-3.872398	NA	-0.097971	-0.097971	-0.097971	-4.708822	0	37	68	26	23	55	83	83	11	NA	22	NA	2	p02	2	23	NA	16.864199	NA
1097	92	-0.147344	8.964543	NA	-0.097971	-0.097971	-0.097971	-4.708822	0	35	63	24	18	45	87	97	11	NA	23	NA	2	p02	2	23	NA	21.801485	NA
1098	94	-0.028849	-1.897484	NA	-0.097971	-0.097971	-0.097971	-4.708822	0	36	64	24	23	55	83	101	11	NA	23	NA	2	p02	2	23	NA	19.826571	NA
1099	96	-0.068348	10.939457	NA	-0.097971	-0.097971	-0.097971	-4.708822	0	35	63	23	18	56	83	101	11	NA	24	NA	2	p02	2	24	NA	40.563168	NA
1100	98	-0.068348	14.889285	NA	-0.097971	-0.097971	-0.097971	-4.708822	0	35	64	22	24	56	85	112	11	NA	24	NA	2	p02	2	24	NA	20.814028	NA
1101	100	-0.186843	-3.872398	NA	-0.097971	-0.097971	-0.097971	-4.708822	0	35	64	22	17	55	86	125	11	NA	24	NA	2	p02	2	24	NA	16.864199	NA
1102	102	-0.107846	2.052344	NA	-0.097971	-0.097971	-0.107846	-4.708822	0	35	61	21	18	55	86	125	11	NA	23	NA	2	p02	2	18	NA	17.851656	NA
1103	104	-0.038724	0.07743	NA	-0.097971	-0.097971	-0.097971	-4.708822	0	35	61	21	18	56	82	132	11	NA	23	NA	2	p02	2	18	NA	34.638424	NA
1104	106	-0.127595	-8.809684	NA	-0.097971	-0.097971	-0.097971	-4.708822	0	36	67	25	18	45	81	141	11	NA	22	NA	2	p02	2	18	NA	23.776398	NA
1105	108	-0.078222	7.977086	NA	-0.097971	-0.097971	-0.107846	-4.708822	0	36	66	24	18	56	80	165	11	NA	22	NA	2	p02	2	18	NA	10.939457	NA
1106	110	-0.13747	4.027258	NA	-0.097971	-0.097971	-0.107846	-4.313839	0	35	60	23	18	45	77	197	11	NA	23	NA	2	p02	2	18	NA	24.763855	NA
1107	112	-0.088097	-1.897484	NA	-0.097971	-0.097971	-0.107846	-4.708822	0	37	70	26	18	55	80	209	11	NA	23	NA	2	p02	2	18	NA	15.876742	NA
1108	114	-0.107846	14.889285	NA	-0.097971	-0.097971	-0.107846	-4.708822	0	35	62	22	18	45	80	233	11	NA	22	NA	2	p02	2	18	NA	42.538082	NA
1109	116	-0.117721	4.027258	NA	-0.097971	-0.097971	-0.107846	-4.708822	0	35	63	23	18	56	68	217	11	NA	22	NA	2	p02	2	18	NA	23.776398	NA
1110	118	-0.176968	-4.859856	NA	-0.097971	-0.097971	-0.097971	-4.708822	0	35	63	23	18	56	69	217	11	NA	24	NA	2	p02	2	18	NA	15.876742	NA
1111	120	-0.127595	9.952	NA	-0.097971	-0.097971	-0.107846	-4.708822	0	35	62	23	28	56	69	216	11	NA	23	NA	2	p02	2	28	NA	21.801485	NA
1112	122	-0.097971	-1.897484	NA	-0.097971	-0.097971	-0.107846	-4.708822	0	35	64	22	17	45	71	224	11	NA	22	NA	2	p02	2	28	NA	14.889285	NA
1113	124	-0.147344	7.977086	NA	-0.097971	-0.097971	-0.097971	-4.708822	0	34	60	22	27	45	70	224	11	NA	22	NA	2	p02	2	28	NA	39.57571	NA
1114	126	-0.078222	12.914371	NA	-0.097971	-0.097971	-0.107846	-4.708822	0	34	60	22	17	56	72	226	11	NA	22	NA	2	p02	2	18	NA	18.839113	NA
1115	128	-0.13747	-2.884941	NA	-0.097971	-0.097971	-0.097971	-4.708822	0	35	65	24	18	56	74	215	11	NA	23	NA	2	p02	2	18	NA	14.889285	NA
1116	130	-0.167093	3.039801	NA	-0.097971	-0.097971	-0.097971	-4.313839	0	35	61	22	18	56	72	227	11	NA	22	NA	2	p02	2	18	NA	18.839113	NA
1117	132	-0.038724	1.064887	NA	-0.097971	-0.097971	-0.097971	-4.313839	0	35	61	22	18	56	72	227	11	NA	22	NA	2	p02	2	18	NA	41.550625	NA
1118	134	-0.068348	-10.784597	NA	-0.097971	-0.097971	-0.097971	-4.708822	0	35	65	22	18	56	72	226	11	NA	24	NA	2	p02	2	18	NA	18.839113	NA
1119	136	-0.13747	7.977086	NA	-0.097971	-0.097971	-0.097971	-4.313839	0	36	66	25	18	56	73	207	11	NA	23	NA	2	p02	2	18	NA	15.876742	NA
1120	138	-0.236215	3.039801	NA	-0.097971	-0.097971	-0.097971	-4.708822	35	36	66	25	18	56	73	216	11	NA	23	NA	2	p02	2	18	NA	20.814028	NA
1121	140	-0.186843	-1.897484	NA	-0.088097	-0.097971	-0.097971	-4.708822	42	33	56	21	18	45	73	217	11	NA	23	NA	2	p02	2	18	NA	16.864199	NA
1122	142	-0.018975	14.889285	NA	-0.097971	-0.097971	-0.097971	-4.313839	42	35	68	22	18	56	73	218	11	NA	22	NA	2	p02	2	18	NA	47.475368	NA
1123	144	-0.088097	6.002172	NA	-0.097971	-0.097971	-0.097971	-4.313839	38	33	57	21	18	56	73	219	10	NA	22	NA	2	p02	2	26	NA	24.763855	NA
1124	146	-0.117721	-5.847312	NA	-0.097971	-0.097971	-0.107846	-4.708822	44	34	60	21	26	45	73	219	11	NA	22	NA	2	p02	2	26	NA	11.926914	NA
1125	148	-0.147344	8.964543	NA	-0.097971	-0.097971	-0.107846	-4.313839	40	34	60	21	18	56	73	219	11	NA	22	NA	2	p02	2	26	NA	22.788942	NA
1126	150	-0.107846	-1.897484	NA	-0.097971	-0.097971	-0.107846	-4.708822	39	35	65	22	27	45	72	225	11	NA	22	NA	2	p02	2	27	NA	15.876742	NA
1127	152	-0.167093	10.939457	NA	-0.097971	-0.097971	-0.107846	-4.313839	40	34	59	21	18	56	71	205	11	NA	21	NA	2	p02	2	27	NA	37.600796	NA
1128	154	-0.157219	11.926914	NA	-0.097971	-0.097971	-0.107846	-4.313839	40	34	59	21	27	45	71	192	11	NA	21	NA	2	p02	2	27	NA	17.851656	NA
1129	156	-0.147344	-4.859856	NA	-0.097971	-0.097971	-0.107846	-4.708822	40	33	60	19	19	56	70	193	11	NA	23	NA	2	p02	2	19	NA	15.876742	NA
1130	158	-0.117721	3.039801	NA	-0.097971	-0.097971	-0.107846	-4.708822	40	35	66	23	19	45	70	201	11	NA	23	NA	2	p02	2	19	NA	18.839113	NA
1131	160	-0.078222	0.07743	NA	-0.097971	-0.097971	-0.097971	-4.708822	42	34	60	21	16	56	70	208	11	NA	22	NA	2	p02	2	19	NA	33.65097	NA
1132	162	-0.117721	-11.772055	NA	-0.097971	-0.097971	-0.097971	-4.708822	39	34	60	21	20	60	70	226	11	NA	22	NA	2	p02	2	20	NA	27.726227	NA
1133	164	-0.058473	7.977086	NA	-0.097971	-0.097971	-0.107846	-4.708822	39	34	63	20	19	60	70	218	11	NA	21	NA	2	p02	2	20	NA	9.952	NA
1134	166	-0.157219	5.014715	NA	-0.097971	-0.097971	-0.097971	-4.313839	11	33	58	22	20	64	70	179	11	NA	22	NA	2	p02	2	20	NA	25.751312	NA
1135	168	-0.088097	-1.897484	NA	-0.097971	-0.097971	-0.097971	-4.708822	0	35	66	21	19	64	69	174	11	NA	22	NA	2	p02	2	20	NA	15.876742	NA
1136	170	-0.078222	13.901828	NA	-0.097971	-0.097971	-0.107846	-4.708822	0	35	64	22	20	64	68	179	11	NA	22	NA	2	p02	2	20	NA	44.512997	NA
1137	172	-0.107846	5.014715	NA	-0.097971	-0.097971	-0.097971	-4.313839	0	34	64	20	20	64	64	163	11	NA	21	NA	2	p02	2	20	NA	22.788942	NA
1138	174	-0.216466	-3.872398	NA	-0.097971	-0.097971	-0.097971	-4.313839	0	33	59	20	20	60	64	163	11	NA	23	NA	2	p02	2	20	NA	15.876742	NA
1139	176	-0.127595	7.977086	NA	-0.097971	-0.097971	-0.097971	-4.708822	0	35	65	22	20	60	64	134	11	NA	22	NA	2	p02	2	20	NA	17.851656	NA
1140	178	-0.038724	-0.910027	NA	-0.097971	-0.097971	-0.097971	-4.708822	0	33	57	21	20	56	64	110	11	NA	22	NA	2	p02	2	20	NA	14.889285	NA
1141	180	-0.058473	11.926914	NA	-0.097971	-0.097971	-0.107846	-4.313839	0	33	61	20	20	56	63	96	11	NA	22	NA	2	p02	2	24	NA	45.500454	NA
1142	182	0.000774	12.914371	NA	-0.097971	-0.097971	-0.107846	-4.708822	35	33	57	19	20	55	60	96	11	NA	21	NA	2	p02	2	24	NA	16.864199	NA
1143	184	-0.127595	-4.859856	NA	-0.097971	-0.097971	-0.097971	-4.708822	36	33	57	19	24	45	60	96	11	NA	22	NA	2	p02	2	24	NA	14.889285	NA
1144	186	-0.176968	4.027258	NA	-0.097971	-0.107846	-0.097971	-4.708822	43	32	58	18	20	56	62	97	11	NA	23	NA	2	p02	2	25	NA	18.839113	NA
1145	188	-0.038724	0.07743	NA	-0.097971	-0.107846	-0.097971	-4.708822	45	34	65	22	25	45	60	96	11	NA	22	NA	2	p02	2	25	NA	35.625881	NA
1146	190	-0.0091	-8.809684	NA	-0.097971	-0.097971	-0.107846	-4.708822	44	33	58	18	19	56	58	97	11	NA	21	NA	2	p02	2	25	NA	18.839113	NA
1147	192	-0.157219	7.977086	NA	-0.097971	-0.097971	-0.107846	-4.708822	52	34	66	20	20	45	58	96	11	NA	22	NA	2	p02	2	20	NA	11.926914	NA
1148	194	-0.107846	3.039801	NA	-0.097971	-0.097971	-0.097971	-4.708822	48	34	66	20	19	55	60	96	11	NA	22	NA	2	p02	2	20	NA	18.839113	NA
1149	196	-0.176968	-0.910027	NA	-0.097971	-0.097971	-0.097971	-4.313839	48	32	56	20	19	45	59	97	11	NA	22	NA	2	p02	2	20	NA	16.864199	NA
1150	198	-0.048599	14.889285	NA	-0.097971	-0.097971	-0.107846	-4.708822	51	33	61	20	19	56	59	96	11	NA	21	NA	2	p02	2	19	NA	47.475368	NA
1151	200	-0.088097	5.014715	NA	-0.097971	-0.097971	-0.097971	-4.313839	58	33	61	20	19	45	57	96	11	NA	21	NA	2	p02	2	19	NA	21.801485	NA
1152	202	-0.088097	-4.859856	NA	-0.097971	-0.097971	-0.097971	-4.708822	58	33	60	19	19	56	57	97	11	NA	23	NA	2	p02	2	19	NA	11.926914	NA
1153	204	-0.107846	6.989629	NA	-0.097971	-0.097971	-0.107846	-4.708822	48	32	58	18	19	55	57	96	11	NA	22	NA	2	p02	2	19	NA	21.801485	NA
1154	206	-0.018975	-4.859856	NA	-0.097971	-0.097971	-0.107846	-4.708822	45	34	66	21	19	55	57	96	11	NA	23	NA	2	p02	2	19	NA	11.926914	NA
1155	208	-0.038724	10.939457	NA	-0.097971	-0.097971	-0.097971	-4.313839	40	32	58	18	19	56	59	96	11	NA	23	NA	2	p02	2	19	NA	39.57571	NA
1156	210	-0.038724	13.901828	NA	-0.097971	-0.097971	-0.097971	-4.708822	39	32	60	19	19	56	59	96	11	NA	21	NA	2	p02	2	29	NA	19.826571	NA
1157	212	-0.236215	-4.859856	NA	-0.097971	-0.097971	-0.097971	-4.708822	39	33	62	19	19	56	61	96	11	NA	23	NA	2	p02	2	29	NA	12.914371	NA
1158	214	-0.147344	4.027258	NA	-0.097971	-0.097971	-0.097971	-4.313839	35	33	61	20	29	45	59	96	11	NA	22	NA	2	p02	2	29	NA	15.876742	NA
1159	216	-0.117721	0.07743	NA	-0.097971	-0.097971	-0.097971	-4.708822	6	31	55	17	19	56	59	96	11	NA	22	NA	2	p02	2	29	NA	33.65097	NA
1160	218	-0.068348	-8.809684	NA	-0.097971	-0.097971	-0.097971	-4.708822	53	33	61	19	29	45	60	97	11	NA	21	NA	2	p02	2	29	NA	24.763855	NA
1161	220	-0.147344	7.977086	NA	-0.097971	-0.097971	-0.097971	-4.708822	57	34	64	20	19	56	60	96	11	NA	21	NA	2	p02	2	29	NA	6.002172	NA
1162	222	-0.088097	5.014715	NA	-0.097971	-0.097971	-0.107846	-4.313839	64	31	57	17	19	45	60	96	11	NA	22	NA	2	p02	2	19	NA	20.814028	NA
1163	224	-0.196717	-0.910027	NA	-0.097971	-0.097971	-0.097971	-4.313839	56	31	57	17	19	56	61	96	11	NA	22	NA	2	p02	2	19	NA	15.876742	NA
1164	226	0.079771	12.914371	NA	-0.097971	-0.097971	-0.097971	-4.708822	52	33	63	20	19	45	64	96	11	NA	21	NA	2	p02	2	19	NA	56.36248	NA
1165	228	-0.058473	3.039801	NA	-0.097971	-0.097971	-0.097971	-4.708822	50	34	65	21	18	56	66	96	11	NA	19	NA	2	p02	2	19	NA	17.851656	NA
1166	230	-0.097971	-4.859856	NA	-0.097971	-0.097971	-0.107846	-4.708822	60	32	56	20	19	56	67	96	11	NA	20	NA	2	p02	2	19	NA	14.889285	NA
1167	232	-0.13747	6.989629	NA	-0.097971	-0.097971	-0.107846	-4.313839	63	32	60	18	19	56	65	96	11	NA	21	NA	2	p02	2	19	NA	20.814028	NA
1168	234	-0.097971	-2.884941	NA	-0.097971	-0.097971	-0.107846	-4.708822	57	32	61	19	18	56	63	96	11	NA	22	NA	2	p02	2	18	NA	14.889285	NA
1169	236	-0.068348	11.926914	NA	-0.097971	-0.097971	-0.107846	-4.708822	57	34	67	21	18	56	58	97	11	NA	22	NA	2	p02	2	18	NA	36.613338	NA
1170	238	-0.078222	12.914371	NA	-0.097971	-0.097971	-0.097971	-4.708822	73	32	61	19	18	55	58	96	10	NA	22	NA	2	p02	2	18	NA	16.864199	NA
1171	240	-0.216466	-2.884941	NA	-0.097971	-0.097971	-0.107846	-4.708822	68	32	61	19	28	45	62	97	10	NA	22	NA	2	p02	2	28	NA	14.889285	NA
1172	242	-0.048599	4.027258	NA	-0.097971	-0.097971	-0.107846	-4.708822	64	33	61	19	18	56	62	96	10	NA	23	NA	2	p02	2	28	NA	17.851656	NA
1173	244	-0.088097	-0.910027	NA	-0.097971	-0.097971	-0.107846	-4.313839	57	32	56	17	27	45	58	96	11	NA	22	NA	2	p02	2	28	NA	35.625881	NA
1174	246	-0.107846	-9.797141	NA	-0.097971	-0.097971	-0.097971	-4.708822	51	32	56	17	19	56	58	96	11	NA	22	NA	2	p02	2	27	NA	14.889285	NA
1175	248	-0.147344	8.964543	NA	-0.097971	-0.097971	-0.107846	-4.708822	0	31	55	18	27	45	58	96	10	NA	21	NA	2	p02	2	27	NA	10.939457	NA
1176	250	-0.236215	4.027258	NA	-0.097971	-0.097971	-0.097971	-4.708822	0	32	61	18	19	56	60	96	10	NA	22	NA	2	p02	2	27	NA	19.826571	NA
1177	252	-0.028849	-2.884941	NA	-0.097971	-0.097971	-0.107846	-4.708822	0	33	63	19	19	45	58	96	11	NA	22	NA	2	p02	2	20	NA	15.876742	NA
1178	254	-0.157219	12.914371	NA	-0.097971	-0.097971	-0.097971	-4.708822	0	33	63	19	15	56	57	96	11	NA	22	NA	2	p02	2	20	NA	38.588253	NA
1179	256	-0.038724	5.014715	NA	-0.097971	-0.097971	-0.097971	-4.708822	0	32	60	17	20	60	61	97	10	NA	22	NA	2	p02	2	20	NA	23.776398	NA
1180	258	-0.167093	-5.847312	NA	-0.097971	-0.097971	-0.097971	-4.313839	0	32	60	17	17	60	61	97	10	NA	22	NA	2	p02	2	19	NA	10.939457	NA
1181	260	-0.107846	8.964543	NA	-0.097971	-0.097971	-0.097971	-4.708822	0	34	69	20	19	64	58	96	11	NA	22	NA	2	p02	2	19	NA	23.776398	NA
1182	262	-0.088097	-1.897484	NA	-0.097971	-0.097971	-0.107846	-4.708822	0	34	69	20	18	64	58	96	11	NA	22	NA	2	p02	2	19	NA	13.901828	NA
1183	264	-0.028849	11.926914	NA	-0.097971	-0.097971	-0.107846	-4.708822	0	34	62	20	19	64	58	96	11	NA	22	NA	2	p02	2	19	NA	37.600796	NA
1184	266	-0.127595	12.914371	NA	-0.097971	-0.097971	-0.107846	-4.313839	0	33	63	17	19	64	58	96	11	NA	21	NA	2	p02	2	19	NA	12.914371	NA
1185	268	-0.097971	-3.872398	NA	-0.097971	-0.097971	-0.097971	-4.708822	0	31	59	18	19	60	59	96	10	NA	22	NA	2	p02	2	19	NA	11.926914	NA
1186	270	-0.097971	3.039801	NA	-0.097971	-0.097971	-0.097971	-4.313839	0	31	59	18	19	60	59	96	10	NA	22	NA	2	p02	2	19	NA	15.876742	NA
1187	272	-0.068348	0.07743	NA	-0.097971	-0.097971	-0.097971	-4.313839	44	31	57	18	19	55	56	96	10	NA	22	NA	2	p02	2	19	NA	33.65097	NA
1188	274	-0.255965	-9.797141	NA	-0.097971	-0.097971	-0.097971	-4.708822	44	34	66	20	19	55	56	96	11	NA	22	NA	2	p02	2	19	NA	18.839113	NA
1189	276	-0.038724	7.977086	NA	-0.097971	-0.097971	-0.107846	-4.708822	45	32	56	19	19	55	57	96	11	NA	22	NA	2	p02	2	23	NA	8.964543	NA
1190	278	-0.147344	4.027258	NA	-0.097971	-0.097971	-0.107846	-4.313839	38	31	54	17	23	45	57	96	11	NA	22	NA	2	p02	2	23	NA	18.839113	NA
1191	280	-0.097971	-1.897484	NA	-0.097971	-0.097971	-0.107846	-4.708822	41	31	54	17	20	56	57	96	11	NA	22	NA	2	p02	2	23	NA	14.889285	NA
1192	282	-0.107846	12.914371	NA	-0.097971	-0.097971	-0.107846	-4.708822	41	33	61	19	24	45	54	96	11	NA	22	NA	2	p02	2	24	NA	56.36248	NA
1193	284	-0.088097	3.039801	NA	-0.097971	-0.097971	-0.097971	-4.313839	53	33	61	18	19	55	54	96	11	NA	21	NA	2	p02	2	24	NA	19.826571	NA
1194	286	-0.176968	-4.859856	NA	-0.097971	-0.097971	-0.107846	-4.708822	46	35	66	20	19	45	54	96	11	NA	22	NA	2	p02	2	24	NA	12.914371	NA
1195	288	-0.147344	7.977086	NA	-0.097971	-0.097971	-0.097971	-4.708822	43	33	58	18	19	56	54	96	11	NA	22	NA	2	p02	2	19	NA	18.839113	NA
1196	290	-0.186843	0.07743	NA	-0.097971	-0.097971	-0.107846	-4.708822	34	33	58	18	19	45	52	96	11	NA	22	NA	2	p02	2	19	NA	14.889285	NA
1197	292	-0.048599	10.939457	NA	-0.097971	-0.097971	-0.107846	-4.708822	24	31	57	18	19	56	56	96	11	NA	21	NA	2	p02	2	19	NA	38.588253	NA
1198	294	-0.097971	14.889285	NA	-0.097971	-0.097971	-0.107846	-4.708822	77	34	65	20	19	45	57	97	11	NA	22	NA	2	p02	2	19	NA	19.826571	NA
1199	296	-0.255965	-3.872398	NA	-0.097971	-0.097971	-0.097971	-4.708822	81	34	65	20	19	55	57	97	11	NA	22	NA	2	p02	2	19	NA	13.901828	NA
1200	298	-0.167093	4.027258	NA	-0.097971	-0.097971	-0.097971	-4.708822	82	34	67	21	19	56	56	96	11	NA	22	NA	2	p02	2	19	NA	17.851656	NA
1201	0	-0.196717	6.002172	NA	-0.097971	-0.097971	-0.107846	-4.708822	NA	16	16	16	NA	0	NA	NA	17	NA	17	NA	2	p03	1	17	17	4.027258	-1
1202	2	-0.018975	22.788942	NA	-0.097971	-0.097971	-0.097971	-4.313839	NA	16	16	16	0	0	NA	NA	17	NA	17	NA	2	p03	1	17	17	4.027258	-1
1203	4	-0.107846	12.914371	NA	-0.097971	-0.097971	-0.097971	-4.708822	NA	21	62	-7	17	0	NA	NA	25	NA	110	NA	2	p03	1	17	-7	0.07743	0
1204	6	-0.0091	144.246155	NA	-0.097971	-0.097971	-0.107846	-4.708822	NA	15	33	-6	15	19	NA	NA	40	NA	167	NA	2	p03	1	15	-34	25.751312	28
1205	8	-0.13747	27.726227	NA	-0.097971	-0.097971	-0.107846	13.065405	100	16	37	-10	14	27	67	NA	42	NA	166	NA	2	p03	1	15	-40	-12.759512	30
1206	10	-0.236215	-16.709339	NA	-0.097971	-0.097971	-0.107846	22.150009	93	15	36	-7	15	32	67	NA	44	NA	167	NA	2	p03	1	15	-40	-29.546282	33
1207	12	-0.038724	-14.734426	NA	-0.097971	-0.097971	-0.097971	12.275439	93	19	41	1	13	38	67	NA	46	NA	162	NA	2	p03	1	15	-37	-6.83477	38
1208	14	-0.097971	4.027258	NA	-0.097971	-0.097971	-0.107846	52.168705	91	19	55	-8	15	64	65	NA	43	NA	147	NA	2	p03	1	15	-30	-10.784597	22
1209	16	-0.107846	79.07399	NA	-0.097971	-0.097971	-0.107846	-4.708822	88	14	44	-18	15	63	64	NA	44	NA	159	NA	2	p03	1	15	-26	30.688597	8
1210	18	-0.216466	84.011276	NA	-0.097971	-0.097971	-0.107846	-4.708822	94	14	43	-13	15	63	65	NA	45	NA	157	NA	2	p03	1	15	-20	15.876742	7
1211	20	-0.176968	33.65097	NA	-0.097971	-0.097971	-0.107846	-4.708822	93	19	57	-16	14	59	66	NA	42	NA	148	NA	2	p03	1	15	-24	29.701141	8
1212	22	-0.048599	-27.571367	NA	-0.097971	-0.097971	-0.097971	-4.708822	96	20	46	-8	12	60	70	NA	43	NA	150	NA	2	p03	1	15	-23	-24.608995	15
1213	24	-0.107846	16.864199	NA	-0.097971	-0.097971	-0.107846	-4.708822	92	17	44	-5	12	60	73	NA	45	NA	154	NA	2	p03	1	15	-20	3.039801	15
1214	26	-0.186843	18.839113	NA	-0.097971	-0.097971	-0.107846	-4.708822	90	23	57	-2	15	42	67	NA	42	NA	143	NA	2	p03	1	15	-21	1.064887	19
1215	28	-0.088097	119.559731	NA	-0.097971	-0.097971	-0.107846	-4.708822	90	15	30	-5	15	59	58	NA	43	NA	147	NA	2	p03	1	15	-18	23.776398	13
1216	30	-0.097971	25.751312	NA	-0.097971	-0.097971	-0.097971	-4.708822	90	16	41	-7	15	59	58	NA	44	NA	154	NA	2	p03	1	15	-16	-5.847312	9
1217	32	-0.088097	-10.784597	NA	-0.097971	-0.097971	-0.097971	-4.708822	86	23	52	-2	15	42	57	NA	42	NA	142	NA	2	p03	1	15	-18	-25.596453	16
1218	34	-0.048599	-11.772055	NA	-0.097971	-0.097971	-0.097971	-4.708822	85	20	41	-2	14	60	47	NA	43	NA	147	NA	2	p03	1	15	-20	-5.847312	18
1219	36	0.010649	5.014715	NA	-0.097971	-0.097971	-0.097971	-4.313839	82	18	42	-3	9	52	47	NA	44	NA	153	NA	2	p03	1	15	-17	-9.797141	14
1220	38	-0.216466	84.998734	NA	-0.097971	-0.097971	-0.097971	-4.708822	86	20	51	-13	15	64	47	NA	42	NA	139	NA	2	p03	1	15	-18	35.625881	5
1221	40	-0.107846	72.161797	NA	-0.097971	-0.097971	-0.097971	-4.708822	81	17	32	-8	15	64	45	NA	43	NA	145	NA	2	p03	1	15	-20	23.776398	12
1222	42	-0.078222	27.726227	NA	-0.097971	-0.097971	-0.097971	-4.708822	88	17	45	-10	15	64	44	NA	44	NA	149	NA	2	p03	1	16	-17	28.713684	7
1223	44	-0.147344	-31.521194	NA	-0.097971	-0.097971	-0.097971	-4.708822	91	25	57	-2	15	42	42	NA	42	NA	138	NA	2	p03	1	16	-19	-28.558825	17
1224	46	-0.018975	16.864199	NA	-0.097971	-0.097971	-0.097971	-4.313839	91	21	45	-1	16	47	38	NA	43	NA	144	NA	2	p03	1	16	-20	5.014715	19
1225	48	-0.275714	16.864199	NA	-0.097971	-0.097971	-0.107846	45.84898	94	20	47	-10	9	49	38	NA	44	NA	151	NA	2	p03	1	16	-19	4.027258	9
1226	50	-0.107846	127.459389	NA	-0.097971	-0.097971	-0.097971	57.698463	94	23	56	-12	16	40	40	NA	42	NA	135	NA	2	p03	1	16	-18	49.450283	6
1227	52	-0.24609	24.763855	NA	-0.097971	-0.097971	-0.097971	41.109184	94	20	48	-12	16	40	38	NA	43	NA	145	NA	2	p03	1	16	-22	4.027258	10
1228	54	-0.13747	-7.822227	NA	-0.107846	-0.097971	-0.097971	26.889803	94	22	50	-7	16	40	40	NA	44	NA	142	NA	2	p03	1	16	-17	-28.558825	10
1229	56	-0.167093	-12.759512	NA	-0.097971	-0.097971	-0.107846	7.140663	94	30	68	0	16	40	41	NA	42	NA	135	NA	2	p03	1	16	-19	-1.897484	19
1230	58	-0.038724	4.027258	NA	-0.097971	-0.097971	-0.097971	58.093445	94	24	61	-2	16	40	39	NA	43	NA	140	NA	2	p03	1	16	-20	-1.897484	18
1231	60	-0.147344	80.061447	NA	-0.097971	-0.097971	-0.107846	22.939976	94	24	60	-13	16	40	40	NA	44	NA	147	NA	2	p03	1	16	-19	41.550625	6
1232	62	-0.097971	85.986191	NA	-0.097971	-0.107846	-0.107846	51.77372	94	26	92	-17	16	38	40	NA	42	NA	132	NA	2	p03	1	16	-18	29.701141	1
1233	64	-0.206592	29.701141	NA	-0.097971	-0.097971	-0.097971	41.504166	94	24	58	-12	16	38	39	NA	43	NA	143	NA	2	p03	1	16	-21	33.65097	9
1234	66	0.010649	-30.533739	NA	-0.097971	-0.097971	-0.097971	3.9808	95	31	66	11	16	38	39	NA	44	NA	141	NA	2	p03	1	17	-13	-25.596453	24
1235	68	-0.038724	15.876742	NA	-0.097971	-0.097971	-0.107846	21.360044	95	28	91	-13	17	38	39	NA	42	NA	130	NA	2	p03	1	17	-16	5.014715	3
1236	70	-0.186843	28.713684	NA	-0.097971	-0.097971	-0.097971	52.563686	94	32	76	0	17	38	37	NA	43	NA	141	NA	2	p03	1	17	-19	14.889285	19
1237	72	-0.157219	121.534645	NA	-0.097971	-0.097971	-0.107846	53.748634	94	27	58	-4	17	38	37	NA	44	NA	136	NA	2	p03	1	17	-14	73.149246	10
1238	74	-0.068348	30.688597	NA	-0.097971	-0.097971	-0.097971	39.924236	94	29	98	-16	17	40	38	NA	42	NA	132	NA	2	p03	1	17	-16	4.027258	0
1239	76	-0.068348	-0.910027	NA	-0.097971	-0.097971	-0.107846	39.13427	94	28	93	-21	13	60	36	NA	42	NA	135	NA	2	p03	1	17	-16	-18.684254	-5
1240	78	-0.068348	-12.759512	NA	-0.097971	-0.097971	-0.107846	-4.708822	93	27	75	-14	10	52	36	NA	43	NA	136	NA	2	p03	1	17	-14	-2.884941	0
1241	80	-0.097971	8.964543	NA	-0.097971	-0.097971	-0.107846	38.344303	94	29	97	-14	17	70	36	NA	41	NA	125	NA	2	p03	1	17	-15	-5.847312	1
1242	82	-0.038724	80.061447	NA	-0.097971	-0.097971	-0.107846	36.764374	93	28	90	-20	17	70	35	NA	42	NA	135	NA	2	p03	1	17	-15	52.412651	-5
1243	84	-0.107846	79.07399	NA	-0.097971	-0.097971	-0.097971	56.11853	92	29	90	-16	21	54	36	NA	43	NA	130	NA	2	p03	1	21	-12	50.437737	-4
1244	86	-0.186843	24.763855	NA	-0.097971	-0.097971	-0.097971	30.839632	92	30	101	-14	17	70	36	NA	41	NA	126	NA	2	p03	1	21	-14	27.726227	0
1245	88	-0.058473	-20.659168	NA	-0.097971	-0.097971	-0.107846	34.394478	92	30	96	-16	9	65	36	NA	41	NA	132	NA	2	p03	1	21	-15	-17.696796	-1
1246	90	-0.167093	14.889285	NA	-0.097971	-0.097971	-0.097971	4.770766	94	29	90	-16	22	77	36	NA	43	NA	130	NA	2	p03	1	22	-13	8.964543	-3
1247	92	-0.157219	25.751312	NA	-0.097971	-0.097971	-0.097971	39.529255	95	30	100	-13	18	76	37	NA	40	NA	124	NA	2	p03	1	22	-16	10.939457	3
1248	94	-0.078222	95.860764	NA	-0.097971	-0.097971	-0.097971	61.253307	94	30	93	-17	18	77	37	NA	41	NA	128	NA	2	p03	1	22	-17	80.061447	0
1249	96	-0.088097	27.726227	NA	-0.097971	-0.107846	-0.107846	38.344303	94	31	93	-14	22	62	38	NA	42	NA	126	NA	2	p03	1	22	-14	10.939457	0
1250	98	-0.0091	-4.859856	NA	-0.097971	-0.097971	-0.097971	23.334957	94	31	101	-13	18	70	39	NA	40	NA	123	NA	2	p03	1	22	-14	-25.596453	1
1251	100	-0.028849	-8.809684	NA	-0.097971	-0.097971	-0.107846	24.914888	94	30	98	-17	19	70	39	NA	41	NA	131	NA	2	p03	1	22	-15	-0.910027	-2
1252	102	-0.078222	-0.910027	NA	-0.097971	-0.107846	-0.107846	28.074751	91	30	96	-15	23	62	38	NA	42	NA	129	NA	2	p03	1	23	-14	-3.872398	-1
1253	104	-0.13747	74.136703	NA	-0.097971	-0.107846	-0.107846	25.309872	92	31	101	-11	18	69	38	NA	40	NA	122	NA	2	p03	1	23	-14	45.500454	3
1254	106	-0.157219	67.22451	NA	-0.097971	-0.097971	-0.097971	64.018188	91	30	95	-17	15	71	37	NA	41	NA	125	NA	2	p03	1	23	-17	46.487911	0
1255	108	-0.068348	23.776398	NA	-0.097971	-0.097971	-0.107846	26.49482	92	31	97	-14	22	67	38	NA	42	NA	128	NA	2	p03	1	22	-13	24.763855	-1
1256	110	-0.068348	-27.571367	NA	-0.097971	-0.097971	-0.107846	3.9808	94	31	103	-12	18	76	38	NA	40	NA	125	NA	2	p03	1	22	-15	-21.646626	3
1257	112	-0.068348	18.839113	NA	-0.097971	-0.097971	-0.107846	36.369392	94	31	102	-15	19	76	38	NA	41	NA	128	NA	2	p03	1	22	-15	8.964543	0
1258	114	-0.078222	23.776398	NA	-0.097971	-0.097971	-0.107846	35.579426	95	31	98	-15	23	62	39	NA	42	NA	128	NA	2	p03	1	23	-15	11.926914	0
1259	116	-0.147344	116.597359	NA	-0.097971	-0.097971	-0.097971	52.168705	94	32	101	-12	18	69	39	NA	40	NA	120	NA	2	p03	1	23	-16	83.023819	4
1260	118	-0.107846	31.676054	NA	-0.097971	-0.097971	-0.097971	47.823891	94	31	101	-16	18	70	38	NA	41	NA	128	NA	2	p03	1	23	-16	24.763855	0
1261	120	-0.186843	-10.784597	NA	-0.097971	-0.097971	-0.097971	14.250353	94	31	98	-13	10	65	38	NA	42	NA	127	NA	2	p03	1	19	-13	-22.634083	0
1262	122	-0.018975	-7.822227	NA	-0.097971	-0.097971	-0.097971	-1.548959	94	32	101	-12	19	70	40	NA	41	NA	123	NA	2	p03	1	19	-15	0.07743	3
1263	124	-0.107846	8.964543	NA	-0.097971	-0.097971	-0.097971	48.218876	93	31	99	-16	19	69	39	NA	41	NA	125	NA	2	p03	1	19	-17	2.052344	1
1264	126	-0.088097	81.048904	NA	-0.097971	-0.097971	-0.107846	22.544992	94	31	98	-15	23	53	40	NA	42	NA	128	NA	2	p03	1	23	-16	49.450283	1
1265	128	-0.167093	83.023819	NA	-0.097971	-0.097971	-0.097971	57.698463	94	32	102	-9	19	69	40	NA	40	NA	121	NA	2	p03	1	23	-15	56.36248	6
1266	130	-0.078222	28.713684	NA	-0.097971	-0.097971	-0.107846	39.924236	94	32	100	-14	19	70	40	NA	41	NA	127	NA	2	p03	1	23	-14	26.73877	0
1267	132	-0.0091	-26.58391	NA	-0.097971	-0.097971	-0.107846	-1.943942	95	32	96	-11	10	65	40	NA	42	NA	124	NA	2	p03	1	20	-12	-20.659168	1
1268	134	-0.0091	14.889285	NA	-0.097971	-0.097971	-0.097971	17.015232	94	33	101	-11	19	70	41	NA	41	NA	120	NA	2	p03	1	20	-15	9.952	4
1269	136	-0.13747	24.763855	NA	-0.097971	-0.097971	-0.107846	52.563686	94	32	102	-16	20	70	41	NA	41	NA	128	NA	2	p03	1	20	-15	13.901828	-1
1270	138	-0.107846	113.634987	NA	-0.097971	-0.097971	-0.107846	52.168705	94	33	99	-13	24	53	41	NA	43	NA	126	NA	2	p03	1	24	-12	88.948563	-1
1271	140	-0.157219	31.676054	NA	-0.097971	-0.097971	-0.097971	41.899151	94	33	105	-12	19	69	41	NA	41	NA	125	NA	2	p03	1	24	-15	15.876742	3
1272	142	-0.167093	-1.897484	NA	-0.097971	-0.097971	-0.097971	41.504166	94	32	104	-15	20	70	40	NA	41	NA	129	NA	2	p03	1	24	-15	-15.721883	0
1273	144	-0.078222	-15.721883	NA	-0.097971	-0.097971	-0.097971	-4.708822	94	32	99	-14	13	60	39	NA	42	NA	127	NA	2	p03	1	20	-12	2.052344	-2
1274	146	-0.097971	2.052344	NA	-0.097971	-0.097971	-0.097971	35.579426	95	33	102	-9	20	70	41	NA	41	NA	120	NA	2	p03	1	20	-13	-5.847312	4
1275	148	-0.186843	81.048904	NA	-0.097971	-0.097971	-0.107846	38.739288	94	32	104	-15	20	69	39	NA	41	NA	131	NA	2	p03	1	20	-19	54.387566	4
1276	150	-0.127595	80.061447	NA	-0.097971	-0.097971	-0.107846	58.093445	94	33	99	-13	12	60	39	NA	43	NA	127	NA	2	p03	1	21	-15	56.36248	2
1277	152	-0.157219	26.73877	NA	-0.097971	-0.097971	-0.097971	31.234613	94	33	102	-11	20	64	41	NA	41	NA	123	NA	2	p03	1	21	-17	25.751312	6
1278	154	-0.088097	-20.659168	NA	-0.097971	-0.097971	-0.097971	34.789459	95	32	102	-14	21	64	40	NA	41	NA	127	NA	2	p03	1	21	-16	-16.709339	2
1279	156	-0.117721	14.889285	NA	-0.097971	-0.097971	-0.097971	11.485474	94	32	99	-13	13	55	40	NA	43	NA	129	NA	2	p03	1	21	-15	13.901828	2
1280	158	-0.088097	20.814028	NA	-0.097971	-0.097971	-0.097971	39.924236	95	33	103	-11	20	69	41	NA	41	NA	124	NA	2	p03	1	21	-16	8.964543	5
1281	160	-0.078222	99.810593	NA	-0.097971	-0.097971	-0.107846	68.362999	94	32	103	-15	21	69	40	NA	41	NA	128	NA	2	p03	1	21	-16	83.023819	1
1282	162	-0.078222	30.688597	NA	-0.097971	-0.097971	-0.097971	43.47908	94	33	101	-13	12	60	40	NA	42	NA	128	NA	2	p03	1	21	-13	13.901828	0
1283	164	-0.088097	-2.884941	NA	-0.097971	-0.097971	-0.107846	21.360044	94	33	103	-10	20	64	41	NA	41	NA	123	NA	2	p03	1	21	-14	-23.621538	4
1284	166	-0.038724	-9.797141	NA	-0.097971	-0.097971	-0.097971	31.234613	94	32	104	-14	21	64	41	NA	41	NA	128	NA	2	p03	1	21	-17	0.07743	3
1285	168	-0.038724	2.052344	NA	-0.097971	-0.097971	-0.097971	31.629597	94	32	101	-13	25	51	41	NA	42	NA	128	NA	2	p03	1	25	-15	-1.897484	2
1286	170	-0.107846	82.036362	NA	-0.097971	-0.097971	-0.097971	26.889803	94	33	100	-9	20	70	42	NA	41	NA	122	NA	2	p03	1	25	-15	48.462826	6
1287	172	-0.068348	71.174339	NA	-0.097971	-0.097971	-0.097971	71.917847	94	32	102	-14	17	70	41	NA	41	NA	129	NA	2	p03	1	25	-16	54.387566	2
1288	174	-0.196717	23.776398	NA	-0.097971	-0.097971	-0.107846	30.444649	94	33	103	-10	17	70	40	NA	42	NA	126	NA	2	p03	1	21	-13	23.776398	3
1289	176	-0.196717	-27.571367	NA	-0.097971	-0.097971	-0.097971	4.770766	95	33	105	-10	20	64	43	NA	41	NA	124	NA	2	p03	1	21	-14	-21.646626	4
1290	178	-0.147344	17.851656	NA	-0.097971	-0.097971	-0.097971	36.764374	94	32	102	-14	21	63	42	NA	42	NA	127	NA	2	p03	1	21	-14	10.939457	0
1291	180	-0.117721	18.839113	NA	-0.097971	-0.097971	-0.107846	35.579426	95	32	102	-14	13	55	42	NA	42	NA	132	NA	2	p03	1	20	-15	12.914371	1
1292	182	-0.088097	113.634987	NA	-0.097971	-0.097971	-0.107846	52.563686	94	34	103	-10	20	69	43	NA	41	NA	124	NA	2	p03	1	20	-15	84.998734	5
1293	184	-0.107846	33.65097	NA	-0.097971	-0.097971	-0.107846	52.563686	94	32	103	-15	20	70	43	NA	41	NA	131	NA	2	p03	1	20	-18	23.776398	3
1294	186	-0.097971	-1.897484	NA	-0.097971	-0.107846	-0.097971	17.805199	94	33	99	-12	20	70	42	NA	42	NA	127	NA	2	p03	1	21	-14	-18.684254	2
1295	188	-0.107846	-13.746969	NA	-0.097971	-0.097971	-0.097971	1.610903	94	34	103	-10	20	65	46	NA	41	NA	124	NA	2	p03	1	21	-15	-1.897484	5
1296	190	0.000774	4.027258	NA	-0.097971	-0.097971	-0.097971	50.19379	94	32	103	-14	21	63	45	NA	41	NA	127	NA	2	p03	1	21	-16	0.07743	2
1297	192	-0.13747	81.048904	NA	-0.097971	-0.097971	-0.107846	25.309872	94	32	101	-14	13	55	45	NA	42	NA	131	NA	2	p03	1	21	-15	47.475368	1
1298	194	-0.13747	83.023819	NA	-0.097971	-0.097971	-0.107846	60.068359	94	33	102	-10	20	64	45	NA	41	NA	124	NA	2	p03	1	21	-16	57.349937	6
1299	196	-0.078222	29.701141	NA	-0.097971	-0.097971	-0.107846	42.294132	94	32	102	-14	21	64	44	NA	41	NA	131	NA	2	p03	1	21	-17	28.713684	3
1300	198	-0.13747	-24.608995	NA	-0.097971	-0.097971	-0.107846	-1.548959	95	33	99	-13	13	55	42	NA	42	NA	127	NA	2	p03	1	21	-12	-18.684254	-1
1301	200	-0.078222	13.901828	NA	-0.097971	-0.107846	-0.107846	19.38513	94	33	102	-10	21	70	44	NA	41	NA	119	NA	2	p03	1	21	-13	9.952	3
1302	202	-0.107846	23.776398	NA	-0.097971	-0.097971	-0.097971	52.563686	95	33	104	-14	21	70	44	NA	41	NA	125	NA	2	p03	1	21	-14	14.889285	0
1303	204	-0.038724	110.672615	NA	-0.097971	-0.097971	-0.107846	52.563686	94	33	99	-11	21	70	44	NA	43	NA	123	NA	2	p03	1	21	-11	87.961105	0
1304	206	-0.117721	38.588253	NA	-0.097971	-0.097971	-0.107846	44.664028	94	34	103	-9	20	54	46	NA	41	NA	124	NA	2	p03	1	21	-15	17.851656	6
1305	208	-0.078222	4.027258	NA	-0.097971	-0.097971	-0.107846	41.504166	94	32	102	-12	21	59	44	NA	41	NA	126	NA	2	p03	1	21	-15	-14.734426	3
1306	210	-0.097971	-11.772055	NA	-0.097971	-0.097971	-0.097971	-4.708822	94	32	101	-13	13	52	44	NA	43	NA	129	NA	2	p03	1	21	-12	0.07743	-1
1307	212	-0.097971	6.002172	NA	-0.097971	-0.097971	-0.107846	33.999493	94	33	101	-9	21	69	45	NA	41	NA	119	NA	2	p03	1	21	-11	-3.872398	2
1308	214	-0.117721	85.986191	NA	-0.097971	-0.097971	-0.107846	43.47908	94	32	102	-13	21	70	44	NA	41	NA	126	NA	2	p03	1	21	-12	57.349937	-1
1309	216	-0.127595	83.023819	NA	-0.097971	-0.097971	-0.097971	61.253307	94	32	98	-12	21	70	43	NA	42	NA	124	NA	2	p03	1	22	-11	61.299767	-1
1310	218	-0.147344	24.763855	NA	-0.097971	-0.097971	-0.097971	31.629597	94	33	103	-10	20	54	45	NA	41	NA	125	NA	2	p03	1	22	-14	24.763855	4
1311	220	-0.078222	-21.646626	NA	-0.097971	-0.097971	-0.097971	30.049665	95	32	101	-14	22	59	41	NA	41	NA	125	NA	2	p03	1	22	-13	-17.696796	-1
1312	222	-0.038724	13.901828	NA	-0.097971	-0.097971	-0.107846	9.115577	94	32	99	-13	22	59	39	NA	42	NA	120	NA	2	p03	1	22	-12	12.914371	-1
1313	224	-0.167093	18.839113	NA	-0.097971	-0.097971	-0.097971	37.949322	95	33	101	-10	20	64	45	NA	41	NA	121	NA	2	p03	1	22	-15	8.964543	5
1314	226	-0.0091	102.772964	NA	-0.097971	-0.097971	-0.097971	67.573036	94	32	102	-13	15	65	39	NA	41	NA	127	NA	2	p03	1	22	-15	85.986191	2
1315	228	-0.028849	33.65097	NA	-0.097971	-0.097971	-0.107846	45.453995	94	33	100	-13	15	65	42	NA	42	NA	128	NA	2	p03	1	22	-13	14.889285	0
1316	230	-0.038724	-3.872398	NA	-0.097971	-0.097971	-0.097971	22.544992	94	33	103	-9	20	64	43	NA	41	NA	124	NA	2	p03	1	22	-15	-21.646626	6
1317	232	-0.078222	-12.759512	NA	-0.097971	-0.097971	-0.107846	29.654682	94	32	101	-14	22	64	39	NA	41	NA	127	NA	2	p03	1	22	-16	-0.910027	2
1318	234	-0.107846	3.039801	NA	-0.097971	-0.097971	-0.107846	30.049665	94	32	99	-14	22	64	39	NA	42	NA	126	NA	2	p03	1	22	-11	-1.897484	-3
1319	236	-0.147344	78.086533	NA	-0.097971	-0.097971	-0.107846	28.864717	94	33	101	-10	21	44	42	NA	41	NA	122	NA	2	p03	1	22	-14	45.500454	4
1320	238	-0.13747	76.111618	NA	-0.097971	-0.097971	-0.107846	-4.708822	94	32	101	-14	18	60	38	NA	41	NA	127	NA	2	p03	1	22	-15	56.36248	1
1321	240	-0.088097	21.801485	NA	-0.097971	-0.097971	-0.107846	-4.708822	94	32	99	-13	18	60	42	NA	42	NA	127	NA	2	p03	1	22	-13	21.801485	0
1322	242	-0.068348	-26.58391	NA	-0.097971	-0.097971	-0.097971	-4.708822	94	33	102	-11	21	45	43	NA	41	NA	122	NA	2	p03	1	22	-12	-21.646626	1
1323	244	-0.088097	13.901828	NA	-0.097971	-0.088097	-0.097971	-4.708822	94	32	101	-14	22	64	40	NA	41	NA	125	NA	2	p03	1	22	-13	10.939457	-1
1324	246	-0.13747	20.814028	NA	-0.097971	-0.097971	-0.107846	-4.708822	95	32	100	-13	22	64	42	NA	42	NA	128	NA	2	p03	1	22	-13	12.914371	0
1325	248	-0.216466	90.923477	NA	-0.097971	-0.097971	-0.097971	-4.313839	94	33	102	-9	20	44	45	NA	41	NA	118	NA	2	p03	1	22	-13	83.023819	4
1326	250	-0.107846	50.437737	NA	-0.097971	-0.097971	-0.097971	-4.708822	94	32	103	-13	20	59	40	NA	42	NA	124	NA	2	p03	1	22	-14	25.751312	1
1327	252	-0.196717	-9.797141	NA	-0.097971	-0.097971	-0.097971	-4.708822	94	32	103	-11	20	59	41	NA	42	NA	116	NA	2	p03	1	22	-6	-19.671711	-5
1328	254	-0.018975	-11.772055	NA	-0.097971	-0.097971	-0.097971	-4.313839	94	33	103	-10	20	45	45	NA	41	NA	116	NA	2	p03	1	22	-12	-0.910027	2
1329	256	-0.088097	5.014715	NA	-0.097971	-0.097971	-0.107846	-4.708822	94	32	102	-15	22	64	41	NA	41	NA	123	NA	2	p03	1	22	-16	-0.910027	1
1330	258	0.000774	75.124161	NA	-0.097971	-0.097971	-0.097971	-4.708822	94	32	100	-14	22	64	41	NA	42	NA	126	NA	2	p03	1	22	-16	45.500454	2
1331	260	-0.157219	84.011276	NA	-0.097971	-0.097971	-0.097971	-4.708822	94	33	101	-10	21	45	42	NA	41	NA	119	NA	2	p03	1	22	-16	56.36248	6
1332	262	-0.078222	30.688597	NA	-0.097971	-0.097971	-0.097971	-4.708822	94	32	99	-15	21	59	39	NA	41	NA	125	NA	2	p03	1	22	-18	30.688597	3
1333	264	-0.078222	-21.646626	NA	-0.097971	-0.097971	-0.097971	-4.708822	95	32	97	-13	14	52	41	NA	42	NA	122	NA	2	p03	1	22	-12	-19.671711	-1
1334	266	-0.13747	10.939457	NA	-0.097971	-0.097971	-0.107846	-4.708822	94	33	102	-10	20	70	42	NA	41	NA	117	NA	2	p03	1	22	-11	7.977086	1
1335	268	-0.117721	27.726227	NA	-0.097971	-0.097971	-0.097971	-4.708822	95	32	102	-14	22	69	39	NA	41	NA	121	NA	2	p03	1	22	-13	16.864199	-1
1336	270	-0.186843	104.747871	NA	-0.097971	-0.097971	-0.097971	53.748634	94	32	99	-12	22	69	40	NA	42	NA	118	NA	2	p03	1	22	-9	86.973648	-3
1337	272	-0.186843	39.57571	NA	-0.097971	-0.097971	-0.107846	49.403824	94	33	102	-10	21	54	40	NA	41	NA	117	NA	2	p03	1	22	-11	17.851656	1
1338	274	-0.206592	-3.872398	NA	-0.097971	-0.097971	-0.107846	43.084099	94	32	100	-14	22	59	38	NA	41	NA	120	NA	2	p03	1	22	-12	-13.746969	-2
1339	276	-0.0091	-5.847312	NA	-0.097971	-0.097971	-0.097971	-4.708822	94	32	97	-13	13	52	40	NA	42	NA	120	NA	2	p03	1	22	-10	0.07743	-3
1340	278	-0.058473	3.039801	NA	-0.107846	-0.097971	-0.107846	33.999493	94	33	99	-8	21	70	44	NA	41	NA	114	NA	2	p03	1	22	-9	-3.872398	1
1341	280	-0.038724	45.500454	NA	-0.097971	-0.097971	-0.107846	41.504166	94	32	101	-11	22	69	40	NA	40	NA	113	NA	2	p03	1	22	-6	56.36248	-5
1342	282	-0.147344	63.274681	NA	-0.097971	-0.097971	-0.097971	63.623203	94	32	98	-10	22	69	41	NA	30	NA	86	NA	2	p03	1	22	-1	58.337395	-9
1343	284	-0.226341	21.801485	NA	-0.097971	-0.097971	-0.107846	35.184441	94	33	105	-8	21	54	43	NA	30	NA	88	NA	2	p03	1	22	-11	25.751312	3
1344	286	-0.107846	-14.734426	NA	-0.097971	-0.097971	-0.107846	31.234613	94	32	102	-14	22	59	40	NA	31	NA	88	NA	2	p03	1	22	-12	-18.684254	-2
1345	288	-0.058473	11.926914	NA	-0.097971	-0.097971	-0.107846	7.140663	94	31	98	-14	22	59	39	NA	32	NA	90	NA	2	p03	1	22	-9	8.964543	-5
1346	290	-0.216466	8.964543	NA	-0.097971	-0.097971	-0.097971	39.529255	94	33	101	-8	21	42	44	NA	31	NA	87	NA	2	p03	1	22	-7	9.952	-1
1347	292	-0.127595	75.124161	NA	-0.097971	-0.097971	-0.097971	63.228222	94	31	101	-15	16	60	39	NA	31	NA	87	NA	2	p03	1	22	-9	86.973648	-6
1348	294	-0.186843	28.713684	NA	-0.097971	-0.097971	-0.097971	49.403824	94	32	98	-13	16	60	40	NA	32	NA	90	NA	2	p03	1	22	-9	14.889285	-4
1349	296	-0.068348	-3.872398	NA	-0.097971	-0.097971	-0.097971	24.914888	94	32	102	-11	21	45	41	NA	32	NA	87	NA	2	p03	1	22	-10	-23.621538	-1
1350	298	-0.038724	-7.822227	NA	-0.097971	-0.097971	-0.097971	27.284786	94	31	100	-15	22	64	38	NA	32	NA	89	NA	2	p03	1	22	-12	0.07743	-3
1351	0	-0.107846	3.039801	NA	-0.078222	-0.078222	-0.078222	-3.918856	0	12	12	12	NA	0	NA	NA	11	NA	11	NA	2	p04	2	NA	11	3.039801	1
1352	2	-0.088097	31.676054	NA	-0.078222	-0.078222	-0.088097	-3.918856	0	12	12	12	NA	0	NA	NA	12	NA	12	NA	2	p04	2	NA	12	33.65097	0
1353	4	-0.107846	2.052344	NA	-0.078222	-0.078222	-0.078222	49.798805	0	41	88	28	NA	0	NA	NA	20	NA	97	NA	2	p04	2	NA	-10	18.839113	38
1354	6	-0.186843	-0.910027	NA	-0.078222	-0.078222	-0.088097	58.093445	0	40	72	23	29	111	98	253	22	NA	77	NA	2	p04	2	29	-10	21.801485	33
1355	8	0.020523	6.002172	NA	-0.078222	-0.078222	-0.088097	64.018188	0	38	70	20	29	106	96	289	21	NA	66	NA	2	p04	2	29	-9	23.776398	29
1356	10	-0.078222	48.462826	NA	-0.078222	-0.078222	-0.078222	37.949322	0	39	73	25	29	106	92	283	21	NA	74	NA	2	p04	2	29	-4	46.487911	29
1357	12	0.000774	18.839113	NA	-0.078222	-0.078222	-0.078222	31.234613	0	36	63	21	29	106	86	285	19	NA	53	NA	2	p04	2	29	-3	5.014715	24
1358	14	-0.24609	-4.859856	NA	-0.078222	-0.078222	-0.078222	47.823891	0	33	60	16	25	56	86	274	17	NA	36	NA	2	p04	2	29	4	13.901828	12
1359	16	-0.186843	-6.83477	NA	-0.078222	-0.078222	-0.078222	41.504166	0	33	66	21	25	56	85	263	19	NA	43	NA	2	p04	2	29	4	13.901828	17
1360	18	0.188391	9.952	NA	-0.078222	-0.078222	-0.088097	45.84898	0	32	63	16	25	56	84	249	15	NA	30	NA	2	p04	2	25	1	25.751312	15
1361	20	-0.058473	-2.884941	NA	-0.078222	-0.078222	-0.088097	36.369392	0	29	53	13	18	39	82	227	12	NA	27	NA	2	p04	2	25	-1	31.676054	14
1362	22	-0.157219	17.851656	NA	-0.078222	-0.078222	-0.078222	25.309872	0	31	63	16	18	39	82	223	14	NA	35	NA	2	p04	2	25	-3	9.952	19
1363	24	-0.107846	-10.784597	NA	-0.078222	-0.078222	-0.088097	46.243961	0	30	57	16	18	39	81	222	16	NA	31	NA	2	p04	2	22	2	4.027258	14
1364	26	-0.196717	-2.884941	NA	-0.078222	-0.078222	-0.088097	38.739288	0	27	23	6	22	39	81	222	11	NA	31	NA	2	p04	2	22	-7	18.839113	13
1365	28	0.040273	18.839113	NA	-0.078222	-0.078222	-0.088097	36.369392	0	29	58	14	22	39	81	226	11	NA	30	NA	2	p04	2	22	-3	27.726227	17
1366	30	-0.097971	-2.884941	NA	-0.078222	-0.078222	-0.078222	32.024578	0	28	54	8	22	39	81	226	11	NA	25	NA	2	p04	2	23	-5	9.952	13
1367	32	-0.048599	-0.910027	NA	-0.078222	-0.078222	-0.078222	41.109184	0	25	42	3	23	39	80	175	10	NA	23	NA	2	p04	2	23	-3	9.952	6
1368	34	-0.295463	-15.721883	NA	-0.078222	-0.078222	-0.078222	39.924236	0	28	58	12	23	39	80	194	10	NA	24	NA	2	p04	2	23	-1	18.839113	13
1369	36	-0.048599	-7.822227	NA	-0.078222	-0.078222	-0.078222	33.20953	0	28	54	11	23	39	80	194	10	NA	37	NA	2	p04	2	23	-14	10.939457	25
1370	38	-0.0091	26.73877	NA	-0.078222	-0.078222	-0.078222	34.394478	0	27	49	12	22	39	81	210	9	NA	33	NA	2	p04	2	23	-6	43.525539	18
1371	40	-0.028849	4.027258	NA	-0.078222	-0.078222	-0.088097	26.889803	0	29	59	16	22	39	81	212	8	NA	29	NA	2	p04	2	23	-7	5.014715	23
1372	42	-0.117721	-11.772055	NA	-0.078222	-0.078222	-0.078222	34.789459	0	29	54	14	22	39	81	206	6	NA	25	NA	2	p04	2	22	-12	3.039801	26
1373	44	-0.088097	-9.797141	NA	-0.078222	-0.078222	-0.088097	40.714203	0	27	52	13	22	37	81	194	8	NA	28	NA	2	p04	2	22	-7	17.851656	20
1374	46	-0.097971	8.964543	NA	-0.078222	-0.078222	-0.088097	38.739288	0	28	55	14	22	37	82	190	11	NA	42	NA	2	p04	2	22	-8	24.763855	22
1375	48	-0.216466	-5.847312	NA	-0.078222	-0.078222	-0.088097	33.999493	0	29	53	13	22	37	82	196	12	NA	35	NA	2	p04	2	22	-10	34.638424	23
1376	50	-0.028849	15.876742	NA	-0.078222	-0.078222	-0.078222	26.49482	0	27	51	12	22	37	83	193	11	NA	37	NA	2	p04	2	22	-10	19.826571	22
1377	52	-0.097971	-1.897484	NA	-0.078222	-0.078222	-0.078222	41.504166	0	29	58	12	22	37	83	232	10	NA	29	NA	2	p04	2	22	-6	-7.822227	18
1378	54	-0.127595	-12.759512	NA	-0.078222	-0.078222	-0.078222	29.654682	0	28	61	-3	22	37	84	226	11	NA	52	NA	2	p04	2	22	NA	22.788942	NA
1379	56	0.000774	24.763855	NA	-0.078222	-0.078222	-0.088097	36.369392	0	27	58	2	22	39	84	227	9	NA	26	NA	2	p04	2	22	-16	46.487911	18
1380	58	-0.107846	-5.847312	NA	-0.078222	-0.078222	-0.088097	33.604511	0	33	52	18	22	39	84	238	11	NA	33	NA	2	p04	2	22	-11	11.926914	29
1381	60	-0.097971	-2.884941	NA	-0.078222	-0.078222	-0.078222	32.024578	0	31	50	11	22	39	83	289	11	NA	34	NA	2	p04	2	22	-9	12.914371	20
1382	62	-0.127595	5.014715	NA	-0.078222	-0.078222	-0.088097	41.899151	0	29	49	14	21	39	83	275	10	NA	24	NA	2	p04	2	22	-6	21.801485	20
1383	64	-0.078222	4.027258	NA	-0.078222	-0.078222	-0.078222	40.319218	0	30	55	18	21	39	84	246	10	NA	25	NA	2	p04	2	22	-7	11.926914	25
1384	66	-0.058473	13.901828	NA	-0.078222	-0.078222	-0.088097	23.72994	0	30	51	17	21	39	83	267	9	NA	19	NA	2	p04	2	21	-4	33.65097	21
1385	68	-0.038724	6.989629	NA	-0.078222	-0.078222	-0.088097	25.309872	0	29	49	15	21	39	84	240	8	NA	20	NA	2	p04	2	21	-4	21.801485	19
1386	70	-0.078222	-12.759512	NA	-0.078222	-0.078222	-0.078222	43.084099	0	31	58	21	21	39	84	208	10	NA	25	NA	2	p04	2	21	-4	12.914371	25
1387	72	-0.167093	-7.822227	NA	-0.078222	-0.078222	-0.078222	26.49482	0	31	52	19	24	41	84	290	9	NA	23	NA	2	p04	2	24	-3	16.864199	22
1388	74	-0.028849	8.964543	NA	-0.078222	-0.078222	-0.078222	48.613857	0	29	49	15	21	41	84	263	8	NA	20	NA	2	p04	2	24	-3	29.701141	18
1389	76	-0.028849	-8.809684	NA	-0.078222	-0.078222	-0.088097	30.444649	0	32	58	22	21	41	84	222	10	NA	22	NA	2	p04	2	24	-3	33.65097	25
1390	78	-0.038724	0.07743	NA	-0.078222	-0.078222	-0.078222	15.435302	0	31	51	16	21	41	84	290	9	NA	21	NA	2	p04	2	21	-4	4.027258	20
1391	80	-0.186843	-1.897484	NA	-0.078222	-0.078222	-0.078222	47.428909	0	29	48	14	21	40	84	285	8	NA	20	NA	2	p04	2	21	0	16.864199	14
1392	82	-0.206592	0.07743	NA	-0.078222	-0.078222	-0.088097	27.67977	0	31	56	21	21	40	84	260	10	NA	28	NA	2	p04	2	21	-3	13.901828	24
1393	84	-0.13747	16.864199	NA	-0.078222	-0.078222	-0.088097	23.334957	0	31	50	19	21	40	84	285	7	NA	18	NA	2	p04	2	21	-4	25.751312	23
1394	86	0.040273	3.039801	NA	-0.078222	-0.078222	-0.078222	31.629597	0	29	49	15	21	39	84	236	8	NA	23	NA	2	p04	2	21	-4	26.73877	19
1395	88	-0.107846	0.07743	NA	-0.078222	-0.078222	-0.078222	36.764374	0	31	54	20	20	39	84	232	10	NA	26	NA	2	p04	2	21	-2	15.876742	22
1396	90	-0.186843	2.052344	NA	-0.078222	-0.078222	-0.088097	31.629597	0	31	52	19	25	41	84	275	9	NA	20	NA	2	p04	2	25	-2	15.876742	21
1397	92	-0.058473	5.014715	NA	-0.078222	-0.078222	-0.088097	42.689117	0	30	50	16	21	40	85	247	8	NA	20	NA	2	p04	2	25	-3	19.826571	19
1398	94	0.030398	14.889285	NA	-0.078222	-0.078222	-0.088097	24.519907	0	33	59	23	21	40	85	221	9	NA	22	NA	2	p04	2	25	-3	32.663513	26
1399	96	-0.018975	2.052344	NA	-0.078222	-0.078222	-0.088097	16.225267	0	31	51	19	21	40	85	208	8	NA	17	NA	2	p04	2	22	-2	7.977086	21
1400	98	-0.147344	-7.822227	NA	-0.078222	-0.078222	-0.088097	44.664028	0	29	48	16	22	40	86	195	8	NA	22	NA	2	p04	2	22	-4	13.901828	20
1401	100	-0.186843	-2.884941	NA	-0.078222	-0.078222	-0.088097	36.369392	0	31	53	20	22	40	85	275	11	NA	29	NA	2	p04	2	22	-1	16.864199	21
1402	102	-0.048599	4.027258	NA	-0.078222	-0.078222	-0.078222	36.369392	0	31	53	18	25	40	85	263	10	NA	19	NA	2	p04	2	25	1	23.776398	17
1403	104	0.079771	-11.772055	NA	-0.078222	-0.078222	-0.088097	33.999493	0	30	51	17	22	41	86	239	9	NA	18	NA	2	p04	2	25	-2	43.525539	19
1404	106	-0.13747	1.064887	NA	-0.078222	-0.078222	-0.088097	25.704855	0	32	56	21	19	60	85	267	10	NA	21	NA	2	p04	2	25	1	8.964543	20
1405	108	-0.157219	-1.897484	NA	-0.078222	-0.078222	-0.088097	31.234613	0	31	52	20	26	43	85	273	10	NA	21	NA	2	p04	2	26	-1	11.926914	21
1406	110	-0.078222	3.039801	NA	-0.078222	-0.078222	-0.088097	36.369392	36	29	49	13	22	61	85	232	10	NA	21	NA	2	p04	2	26	-1	15.876742	14
1407	112	0.010649	8.964543	NA	-0.078222	-0.078222	-0.078222	30.444649	46	32	61	23	22	61	85	207	10	NA	22	NA	2	p04	2	26	0	25.751312	23
1408	114	-0.028849	2.052344	NA	-0.078222	-0.078222	-0.088097	25.309872	46	31	50	18	22	61	85	239	9	NA	17	NA	2	p04	2	22	-2	16.864199	20
1409	116	-0.058473	-3.872398	NA	-0.078222	-0.088097	-0.088097	40.319218	46	29	48	16	22	40	86	290	9	NA	22	NA	2	p04	2	22	-3	15.876742	19
1410	118	-0.167093	-2.884941	NA	-0.078222	-0.078222	-0.088097	39.529255	46	31	57	19	22	40	85	300	10	NA	26	NA	2	p04	2	22	-2	11.926914	21
1411	120	0.020523	-1.897484	NA	-0.078222	-0.078222	-0.078222	32.814545	46	32	55	20	26	40	86	276	8	NA	19	NA	2	p04	2	26	-3	11.926914	23
1412	122	-0.048599	17.851656	NA	-0.078222	-0.078222	-0.078222	28.864717	46	29	48	17	22	41	85	242	8	NA	17	NA	2	p04	2	26	1	48.462826	16
1413	124	0.010649	6.989629	NA	-0.078222	-0.078222	-0.088097	26.49482	45	32	57	22	18	61	86	255	10	NA	20	NA	2	p04	2	26	1	12.914371	21
1414	126	-0.107846	-7.822227	NA	-0.078222	-0.078222	-0.078222	35.579426	25	32	54	18	18	61	86	246	11	NA	22	NA	2	p04	2	23	0	8.964543	18
1415	128	-0.226341	-2.884941	NA	-0.078222	-0.078222	-0.078222	43.874065	6	29	48	17	23	60	86	268	10	NA	22	NA	2	p04	2	23	0	19.826571	17
1416	130	-0.058473	8.964543	NA	-0.078222	-0.078222	-0.088097	43.084099	58	34	59	17	23	60	85	300	10	NA	82	NA	2	p04	2	23	NA	23.776398	NA
1417	132	-0.088097	5.014715	NA	-0.078222	-0.078222	-0.088097	29.259701	55	32	54	16	23	60	85	266	9	NA	26	NA	2	p04	2	23	NA	26.73877	NA
1418	134	-0.127595	15.876742	NA	-0.078222	-0.078222	-0.088097	22.544992	55	29	48	17	23	40	85	294	10	NA	71	NA	2	p04	2	23	NA	17.851656	NA
1419	136	-0.206592	9.952	NA	-0.078222	-0.078222	-0.088097	43.874065	64	31	53	19	23	40	85	297	16	NA	60	NA	2	p04	2	23	-11	16.864199	30
1420	138	-0.157219	15.876742	NA	-0.078222	-0.078222	-0.078222	21.360044	59	31	52	19	23	40	85	300	20	NA	42	NA	2	p04	2	23	-9	6.002172	28
1421	140	-0.078222	49.450283	NA	-0.078222	-0.078222	-0.088097	35.579426	17	30	47	NA	23	39	87	227	16	NA	60	NA	2	p04	2	23	-20	35.625881	NA
1422	142	-0.058473	23.776398	NA	-0.088097	-0.078222	-0.088097	32.814545	17	32	56	NA	15	39	89	201	20	NA	60	NA	2	p04	2	23	-6	21.801485	NA
1423	144	-0.216466	-6.83477	NA	-0.078222	-0.078222	-0.088097	31.629597	74	31	52	22	15	39	89	184	20	NA	56	NA	2	p04	2	23	-2	8.964543	24
1424	146	-0.186843	5.014715	NA	-0.078222	-0.088097	-0.088097	42.689117	83	29	48	18	23	41	87	190	19	NA	54	NA	2	p04	2	23	-2	16.864199	20
1425	148	-0.206592	-1.897484	NA	-0.078222	-0.078222	-0.078222	46.638943	64	30	53	19	23	41	87	190	21	NA	60	NA	2	p04	2	23	0	10.939457	19
1426	150	-0.018975	36.613338	NA	-0.078222	-0.078222	-0.088097	25.309872	63	30	50	19	23	41	86	205	20	NA	53	NA	2	p04	2	23	1	35.625881	18
1427	152	-0.058473	12.914371	NA	-0.078222	-0.078222	-0.088097	-3.918856	61	29	51	18	23	41	86	241	18	NA	54	NA	2	p04	2	23	-1	22.788942	19
1428	154	-0.176968	-8.809684	NA	-0.078222	-0.078222	-0.078222	42.689117	61	31	55	21	22	40	86	232	20	NA	58	NA	2	p04	2	23	1	8.964543	20
1429	156	-0.147344	-1.897484	NA	-0.078222	-0.078222	-0.078222	30.839632	42	31	51	19	26	40	86	235	20	NA	56	NA	2	p04	2	26	0	15.876742	19
1430	158	0.010649	31.676054	NA	-0.078222	-0.078222	-0.078222	47.428909	37	28	48	17	23	41	86	203	19	NA	51	NA	2	p04	2	26	1	30.688597	16
1431	160	-0.107846	28.713684	NA	-0.078222	-0.078222	-0.078222	38.739288	0	32	58	23	23	41	87	192	22	NA	61	NA	2	p04	2	26	2	34.638424	21
1432	162	-0.167093	2.052344	NA	-0.078222	-0.078222	-0.088097	17.015232	0	31	53	19	23	41	86	199	21	NA	54	NA	2	p04	2	23	0	10.939457	19
1433	164	-0.157219	-2.884941	NA	-0.078222	-0.078222	-0.078222	48.613857	0	28	47	16	23	40	86	212	19	NA	53	NA	2	p04	2	23	-2	14.889285	18
1434	166	-0.176968	-4.859856	NA	-0.078222	-0.078222	-0.088097	42.294132	0	30	53	19	23	40	87	209	21	NA	59	NA	2	p04	2	23	1	11.926914	18
1435	168	-0.048599	47.475368	NA	-0.078222	-0.078222	-0.088097	34.789459	0	29	50	18	23	40	86	251	20	NA	51	NA	2	p04	2	23	1	27.726227	17
1436	170	0.020523	32.663513	NA	-0.078222	-0.078222	-0.078222	34.789459	0	29	50	18	23	39	86	287	19	NA	55	NA	2	p04	2	23	-2	27.726227	20
1437	172	-0.127595	-4.859856	NA	-0.078222	-0.078222	-0.088097	36.369392	0	31	56	19	22	39	86	281	21	NA	60	NA	2	p04	2	23	2	6.989629	17
1438	174	-0.078222	2.052344	NA	-0.078222	-0.078222	-0.088097	34.394478	0	30	51	16	27	40	85	267	21	NA	55	NA	2	p04	2	27	1	12.914371	15
1439	176	-0.048599	6.989629	NA	-0.078222	-0.078222	-0.088097	45.84898	44	28	47	16	23	41	85	272	19	NA	54	NA	2	p04	2	27	-2	14.889285	18
1440	178	-0.088097	36.613338	NA	-0.078222	-0.078222	-0.078222	36.764374	43	31	57	19	23	41	85	240	21	NA	60	NA	2	p04	2	27	1	36.613338	18
1441	180	0.000774	6.002172	NA	-0.078222	-0.078222	-0.078222	26.889803	41	30	51	18	23	41	86	199	20	NA	54	NA	2	p04	2	23	-1	6.002172	19
1442	182	-0.107846	-5.847312	NA	-0.078222	-0.078222	-0.078222	44.664028	41	29	49	17	23	40	85	192	19	NA	55	NA	2	p04	2	23	-2	10.939457	19
1443	184	-0.107846	0.07743	NA	-0.078222	-0.078222	-0.078222	39.924236	49	30	53	18	23	40	86	183	20	NA	59	NA	2	p04	2	23	1	15.876742	17
1444	186	-0.0091	24.763855	NA	-0.078222	-0.078222	-0.088097	35.579426	55	29	50	17	23	40	87	172	19	NA	56	NA	2	p04	2	23	-1	20.814028	18
1445	188	-0.097971	37.600796	NA	-0.078222	-0.078222	-0.088097	34.394478	48	27	46	16	23	39	87	177	18	NA	50	NA	2	p04	2	23	-2	45.500454	18
1446	190	-0.068348	4.027258	NA	-0.078222	-0.078222	-0.088097	30.444649	46	30	55	19	21	39	87	202	20	NA	60	NA	2	p04	2	23	0	10.939457	19
1447	192	-0.167093	-7.822227	NA	-0.078222	-0.078222	-0.088097	36.764374	46	31	53	19	21	39	87	253	20	NA	56	NA	2	p04	2	23	-1	8.964543	20
1448	194	-0.186843	-4.859856	NA	-0.078222	-0.078222	-0.078222	41.504166	45	28	47	16	23	41	87	253	18	NA	54	NA	2	p04	2	23	-3	15.876742	19
1449	196	-0.038724	36.613338	NA	-0.078222	-0.078222	-0.088097	42.689117	41	31	56	19	23	41	87	264	21	NA	62	NA	2	p04	2	23	1	23.776398	18
1450	198	0.020523	20.814028	NA	-0.078222	-0.078222	-0.088097	28.074751	44	30	50	17	23	41	87	245	20	NA	53	NA	2	p04	2	23	-1	18.839113	18
1451	200	-0.117721	-2.884941	NA	-0.078222	-0.078222	-0.088097	37.55434	52	29	50	17	23	40	87	247	18	NA	56	NA	2	p04	2	23	-2	12.914371	19
1452	202	-0.107846	1.064887	NA	-0.078222	-0.078222	-0.088097	36.764374	54	30	54	19	23	40	87	243	20	NA	59	NA	2	p04	2	23	1	12.914371	18
1453	204	0.010649	-2.884941	NA	-0.078222	-0.078222	-0.088097	34.394478	66	30	51	17	23	40	87	221	20	NA	56	NA	2	p04	2	23	-1	7.977086	18
1454	206	-0.0091	46.487911	NA	-0.078222	-0.078222	-0.088097	32.024578	66	28	47	16	23	39	88	209	19	NA	57	NA	2	p04	2	23	-2	47.475368	18
1455	208	-0.107846	6.002172	NA	-0.078222	-0.078222	-0.078222	31.629597	65	30	55	18	20	39	88	205	21	NA	59	NA	2	p04	2	23	1	9.952	17
1456	210	-0.048599	-9.797141	NA	-0.078222	-0.078222	-0.088097	39.529255	46	30	50	18	20	39	87	239	20	NA	55	NA	2	p04	2	23	1	12.914371	17
1457	212	-0.088097	3.039801	NA	-0.078222	-0.078222	-0.088097	42.689117	46	28	49	16	23	41	87	254	18	NA	53	NA	2	p04	2	23	-2	19.826571	18
1458	214	-0.068348	21.801485	NA	-0.078222	-0.078222	-0.078222	45.84898	36	30	52	21	23	41	88	237	20	NA	58	NA	2	p04	2	23	0	23.776398	21
1459	216	-0.097971	25.751312	NA	-0.078222	-0.078222	-0.078222	24.914888	0	31	54	19	23	41	88	214	20	NA	58	NA	2	p04	2	23	-1	33.65097	20
1460	218	-0.176968	9.952	NA	-0.078222	-0.078222	-0.078222	19.780113	45	29	50	18	23	41	87	226	19	NA	55	NA	2	p04	2	23	-1	18.839113	19
1461	220	-0.088097	-6.83477	NA	-0.078222	-0.078222	-0.088097	37.55434	38	30	54	19	23	40	87	224	20	NA	59	NA	2	p04	2	23	1	8.964543	18
1462	222	0.000774	-5.847312	NA	-0.078222	-0.078222	-0.078222	21.360044	38	30	50	19	23	40	87	237	20	NA	56	NA	2	p04	2	23	1	12.914371	18
1463	224	-0.0091	54.387566	NA	-0.078222	-0.078222	-0.078222	34.789459	33	28	47	15	22	39	87	252	18	NA	55	NA	2	p04	2	23	-3	31.676054	18
1464	226	0.040273	21.801485	NA	-0.078222	-0.078222	-0.088097	34.789459	34	30	55	20	18	39	87	241	21	NA	61	NA	2	p04	2	23	0	15.876742	20
1465	228	-0.216466	-5.847312	NA	-0.078222	-0.078222	-0.078222	30.049665	44	30	51	18	18	39	87	239	20	NA	58	NA	2	p04	2	23	-1	8.964543	19
1466	230	-0.13747	3.039801	NA	-0.078222	-0.088097	-0.088097	38.344303	44	28	48	16	23	40	86	288	19	NA	56	NA	2	p04	2	23	-2	17.851656	18
1467	232	-0.13747	4.027258	NA	-0.078222	-0.078222	-0.088097	-3.523873	36	29	54	17	23	40	87	293	20	NA	59	NA	2	p04	2	23	1	10.939457	16
1468	234	-0.0091	42.538082	NA	-0.078222	-0.078222	-0.078222	-3.918856	36	30	53	18	23	40	86	300	20	NA	58	NA	2	p04	2	23	0	36.613338	18
1469	236	-0.216466	19.826571	NA	-0.078222	-0.088097	-0.088097	-3.918856	37	29	52	18	23	40	87	295	19	NA	59	NA	2	p04	2	23	-2	24.763855	20
1470	238	-0.097971	-7.822227	NA	-0.078222	-0.078222	-0.088097	34.394478	38	30	59	19	23	40	90	263	22	NA	66	NA	2	p04	2	23	1	8.964543	18
1471	240	-0.226341	-2.884941	NA	-0.078222	-0.078222	-0.088097	30.839632	37	30	59	19	27	41	90	179	22	NA	66	NA	2	p04	2	27	1	17.851656	18
1472	242	0.000774	30.688597	NA	-0.078222	-0.078222	-0.078222	35.579426	32	30	56	18	23	41	90	191	21	NA	64	NA	2	p04	2	27	-3	29.701141	21
1473	244	-0.028849	27.726227	NA	-0.088097	-0.078222	-0.088097	35.974407	44	33	65	20	23	41	92	189	24	NA	72	NA	2	p04	2	27	0	34.638424	20
1474	246	-0.0091	2.052344	NA	-0.078222	-0.078222	-0.078222	9.115577	54	32	58	19	23	41	91	177	23	NA	64	NA	2	p04	2	23	-1	13.901828	20
1475	248	-0.176968	-0.910027	NA	-0.078222	-0.078222	-0.078222	37.949322	57	30	54	17	23	41	92	196	21	NA	61	NA	2	p04	2	23	-2	13.901828	19
1476	250	-0.13747	-1.897484	NA	-0.078222	-0.088097	-0.088097	35.579426	57	31	59	19	23	41	92	168	22	NA	67	NA	2	p04	2	23	1	12.914371	18
1477	252	0.020523	47.475368	NA	-0.078222	-0.078222	-0.088097	24.519907	49	32	57	19	23	41	92	170	22	NA	64	NA	2	p04	2	24	0	28.713684	19
1478	254	0.000774	40.563168	NA	-0.078222	-0.078222	-0.078222	28.074751	64	30	54	17	23	39	92	209	21	NA	62	NA	2	p04	2	24	-2	24.763855	19
1479	256	-0.097971	-4.859856	NA	-0.078222	-0.078222	-0.088097	22.939976	64	31	61	19	24	39	92	208	23	NA	69	NA	2	p04	2	24	0	12.914371	19
1480	258	-0.117721	0.07743	NA	-0.078222	-0.078222	-0.078222	23.334957	77	31	56	19	27	40	91	201	22	NA	63	NA	2	p04	2	27	-2	11.926914	21
1481	260	-0.088097	2.052344	NA	-0.078222	-0.078222	-0.078222	37.55434	77	29	51	16	24	41	91	190	20	NA	60	NA	2	p04	2	27	-3	12.914371	19
1482	262	-0.048599	39.57571	NA	-0.078222	-0.078222	-0.088097	28.074751	69	31	57	19	24	41	92	188	22	NA	65	NA	2	p04	2	27	1	32.663513	18
1483	264	-0.038724	6.989629	NA	-0.078222	-0.078222	-0.088097	22.939976	69	30	50	18	24	41	91	217	21	NA	58	NA	2	p04	2	24	1	7.977086	17
1484	266	-0.048599	-6.83477	NA	-0.078222	-0.078222	-0.088097	43.084099	64	28	47	17	23	40	91	219	19	NA	57	NA	2	p04	2	24	-2	13.901828	19
1485	268	-0.206592	0.07743	NA	-0.078222	-0.078222	-0.078222	36.764374	75	29	53	19	23	40	91	219	21	NA	61	NA	2	p04	2	24	0	16.864199	19
1486	270	-0.088097	20.814028	NA	-0.078222	-0.078222	-0.078222	30.839632	75	30	52	18	23	40	91	300	21	NA	59	NA	2	p04	2	23	-2	17.851656	20
1487	272	0.09952	38.588253	NA	-0.078222	-0.078222	-0.088097	27.67977	62	28	48	17	23	39	90	300	19	NA	57	NA	2	p04	2	23	-2	42.538082	19
1488	274	-0.028849	0.07743	NA	-0.078222	-0.078222	-0.088097	22.939976	59	30	55	19	22	39	89	195	21	NA	62	NA	2	p04	2	23	1	10.939457	18
1489	276	-0.097971	-7.822227	NA	-0.078222	-0.078222	-0.078222	35.184441	59	30	52	18	22	39	88	211	20	NA	58	NA	2	p04	2	23	-2	9.952	20
1490	278	-0.216466	-3.872398	NA	-0.078222	-0.078222	-0.078222	39.13427	59	28	49	15	23	41	87	273	19	NA	57	NA	2	p04	2	23	1	16.864199	14
1491	280	-0.088097	43.525539	NA	-0.078222	-0.078222	-0.078222	43.084099	55	30	55	19	23	41	87	292	20	NA	59	NA	2	p04	2	23	0	28.713684	19
1492	282	-0.107846	22.788942	NA	-0.078222	-0.078222	-0.078222	27.67977	48	31	53	20	23	41	86	299	20	NA	57	NA	2	p04	2	23	1	17.851656	19
1493	284	-0.226341	-0.910027	NA	-0.078222	-0.078222	-0.088097	17.410215	52	30	54	18	22	41	86	282	19	NA	56	NA	2	p04	2	23	-1	18.839113	19
1494	286	-0.216466	3.039801	NA	-0.078222	-0.078222	-0.078222	35.974407	71	33	64	22	23	40	86	234	22	NA	66	NA	2	p04	2	23	0	15.876742	22
1495	288	-0.186843	-2.884941	NA	-0.078222	-0.078222	-0.078222	24.124924	71	34	62	21	23	40	88	198	22	NA	66	NA	2	p04	2	23	-2	10.939457	23
1496	290	0.010649	57.349937	NA	-0.078222	-0.078222	-0.078222	34.394478	57	32	57	20	23	39	91	166	21	NA	65	NA	2	p04	2	23	-4	53.400108	24
1497	292	-0.186843	10.939457	NA	-0.078222	-0.078222	-0.078222	35.579426	57	34	63	22	23	39	92	176	23	NA	68	NA	2	p04	2	23	0	12.914371	22
1498	294	-0.117721	-12.759512	NA	-0.078222	-0.078222	-0.078222	32.814545	74	33	60	21	23	39	91	190	22	NA	66	NA	2	p04	2	24	-2	11.926914	23
1499	296	-0.167093	2.052344	NA	-0.078222	-0.078222	-0.088097	40.319218	80	32	57	20	24	40	90	191	20	NA	62	NA	2	p04	2	24	-4	19.826571	24
1500	298	-0.048599	13.901828	NA	-0.078222	-0.078222	-0.088097	35.974407	119	33	62	22	24	40	91	197	22	NA	64	NA	2	p04	2	24	1	24.763855	21
1501	0	-0.107846	12.914371	NA	NA	-0.078222	-0.078222	-3.918856	53	28	28	28	NA	0	NA	NA	24	NA	26	NA	2	p05	1	25	23	14.889285	5
1502	2	-0.038724	23.776398	NA	NA	-0.078222	-0.078222	-3.918856	64	28	28	28	NA	0	NA	NA	25	NA	27	NA	2	p05	1	25	24	29.701141	4
1503	4	-0.601574	-6.83477	NA	NA	-0.078222	-0.078222	-3.918856	71	31	105	31	25	0	NA	NA	25	NA	45	NA	2	p05	1	25	11	31.676054	20
1504	6	-0.453456	9.952	NA	NA	-0.078222	-0.078222	-18.138237	79	46	109	36	25	0	NA	NA	25	NA	51	NA	2	p05	1	25	3	24.763855	33
1505	8	-0.038724	4.027258	NA	NA	-0.078222	-0.088097	35.184441	64	52	104	34	20	23	97	137	23	NA	44	NA	2	p05	1	25	0	84.011276	34
1506	10	0.050147	23.776398	NA	NA	-0.078222	-0.078222	39.529255	79	50	101	28	20	31	66	126	21	NA	42	NA	2	p05	1	25	-4	38.588253	32
1507	12	-0.157219	16.864199	NA	NA	-0.078222	-0.078222	43.084099	82	46	102	22	20	31	56	121	21	NA	41	NA	2	p05	1	20	0	16.864199	22
1508	14	-0.196717	0.07743	NA	NA	-0.078222	-0.078222	-7.473701	87	45	103	22	18	45	49	105	19	NA	35	NA	2	p05	1	20	-1	14.889285	23
1509	16	-0.038724	1.064887	NA	NA	-0.078222	-0.078222	-1.153977	86	42	102	16	19	59	48	109	17	NA	24	NA	2	p05	1	20	5	21.801485	11
1510	18	-0.0091	5.014715	NA	NA	-0.078222	-0.078222	-3.523873	97	41	100	17	19	59	47	108	17	NA	33	NA	2	p05	1	19	1	25.751312	16
1511	20	0.227889	14.889285	NA	NA	-0.078222	-0.088097	9.905542	0	44	96	26	16	64	48	111	16	NA	32	NA	2	p05	1	19	0	69.199425	26
1512	22	-0.157219	10.939457	NA	NA	-0.078222	-0.088097	-5.89377	0	43	95	23	17	64	48	123	17	NA	35	NA	2	p05	1	19	-1	24.763855	24
1513	24	-0.167093	16.864199	NA	NA	-0.078222	-0.078222	33.20953	0	43	90	23	17	64	48	140	17	NA	32	NA	2	p05	1	19	1	6.002172	22
1514	26	-0.226341	-6.83477	NA	NA	-0.078222	-0.088097	-9.053633	0	40	85	20	18	64	48	141	17	NA	31	NA	2	p05	1	19	0	13.901828	20
1515	28	-0.157219	6.002172	NA	NA	-0.078222	-0.078222	-5.89377	142	37	85	15	19	63	47	142	17	NA	32	NA	2	p05	1	19	-3	21.801485	18
1516	30	0.227889	1.064887	NA	NA	-0.078222	-0.078222	9.510559	103	37	90	18	19	63	47	126	16	NA	28	NA	2	p05	1	20	2	63.274681	16
1517	32	0.079771	35.625881	NA	NA	-0.078222	-0.088097	3.585817	103	39	88	21	19	64	46	130	15	NA	27	NA	2	p05	1	20	4	37.600796	17
1518	34	-0.048599	10.939457	NA	NA	-0.078222	-0.078222	-1.943942	103	38	88	19	20	64	47	122	15	NA	26	NA	2	p05	1	20	2	21.801485	17
1519	36	-0.315212	-1.897484	NA	NA	-0.078222	-0.088097	-12.608479	103	38	90	15	20	64	49	108	17	NA	34	NA	2	p05	1	20	0	14.889285	15
1520	38	-0.216466	4.027258	NA	NA	-0.078222	-0.078222	-8.263667	118	40	88	23	20	64	50	100	17	NA	33	NA	2	p05	1	20	0	19.826571	23
1521	40	0.020523	6.002172	NA	NA	-0.078222	-0.088097	1.21592	109	39	88	21	20	64	50	96	17	NA	34	NA	2	p05	1	20	1	29.701141	20
1522	42	-0.117721	16.864199	NA	NA	-0.078222	-0.088097	-4.708822	98	40	90	21	20	64	51	96	18	NA	37	NA	2	p05	1	21	0	66.237053	21
1523	44	0.20814	29.701141	NA	NA	-0.078222	-0.088097	49.403824	98	40	90	20	20	64	49	97	17	NA	35	NA	2	p05	1	21	-2	25.751312	22
1524	46	0.000774	13.901828	NA	NA	-0.088097	-0.088097	0.425955	98	40	87	20	21	64	49	97	18	NA	42	NA	2	p05	1	21	1	18.839113	19
1525	48	-0.088097	-7.822227	NA	NA	-0.078222	-0.078222	32.024578	99	40	87	22	21	64	50	97	20	NA	46	NA	2	p05	1	21	0	21.801485	22
1526	50	-0.334961	8.964543	NA	NA	-0.078222	-0.078222	-13.003461	106	41	81	26	20	64	48	97	21	NA	45	NA	2	p05	1	21	0	29.701141	26
1527	52	0.119269	6.002172	NA	NA	-0.078222	-0.078222	5.165749	106	43	86	28	17	65	48	97	22	NA	64	NA	2	p05	1	21	-3	60.312309	31
1528	54	0.089645	30.688597	NA	NA	-0.078222	-0.078222	3.9808	115	49	93	34	17	65	47	96	22	NA	48	NA	2	p05	1	21	0	54.387566	34
1529	56	0.069896	29.701141	NA	NA	-0.078222	-0.088097	54.933582	124	50	90	34	21	69	47	97	21	NA	43	NA	2	p05	1	21	1	23.776398	33
1530	58	-0.176968	-1.897484	NA	NA	-0.078222	-0.078222	20.175095	133	47	84	30	12	71	47	98	20	NA	43	NA	2	p05	1	21	-3	27.726227	33
1531	60	-0.13747	1.064887	NA	NA	-0.078222	-0.078222	-5.103805	133	44	84	24	12	71	45	92	21	NA	49	NA	2	p05	1	21	1	26.73877	23
1532	62	-0.196717	5.014715	NA	NA	-0.078222	-0.078222	-7.473701	133	47	87	32	21	70	43	90	19	NA	35	NA	2	p05	1	21	1	26.73877	31
1533	64	0.178517	11.926914	NA	NA	-0.078222	-0.078222	7.535645	133	45	81	27	21	70	41	90	20	NA	50	NA	2	p05	1	21	1	68.211967	26
1534	66	0.09952	14.889285	NA	NA	-0.078222	-0.078222	3.9808	133	48	92	32	21	70	40	93	19	NA	38	NA	2	p05	1	22	2	34.638424	30
1535	68	-0.028849	15.876742	NA	NA	-0.078222	-0.078222	34.394478	133	47	83	30	22	47	40	93	18	NA	34	NA	2	p05	1	22	1	26.73877	29
1536	70	-0.305337	-5.847312	NA	NA	-0.078222	-0.078222	-12.213495	133	47	87	32	22	59	39	101	17	NA	32	NA	2	p05	1	22	1	30.688597	31
1537	72	-0.068348	7.977086	NA	NA	-0.078222	-0.078222	-2.338925	133	47	90	28	22	59	39	104	18	NA	39	NA	2	p05	1	22	-1	24.763855	29
1538	74	0.060022	1.064887	NA	NA	-0.078222	-0.088097	3.190834	133	50	88	34	22	45	39	105	18	NA	35	NA	2	p05	1	22	2	58.337395	32
1539	76	0.20814	25.751312	NA	NA	-0.078222	-0.078222	8.720593	NA	47	81	32	19	64	39	101	18	NA	35	NA	2	p05	1	22	1	62.287224	31
1540	78	-0.088097	19.826571	NA	NA	-0.078222	-0.088097	-3.523873	NA	48	87	30	19	64	40	103	18	NA	35	NA	2	p05	1	24	1	29.701141	29
1541	80	-0.196717	-1.897484	NA	NA	-0.078222	-0.078222	-7.868684	NA	50	87	34	23	64	39	101	18	NA	34	NA	2	p05	1	24	2	23.776398	32
1542	82	-0.088097	2.052344	NA	NA	-0.078222	-0.088097	35.184441	NA	47	81	31	24	64	39	99	18	NA	36	NA	2	p05	1	24	2	32.663513	29
1543	84	0.040273	4.027258	NA	NA	-0.078222	-0.078222	2.400869	142	48	84	30	24	64	40	96	17	NA	35	NA	2	p05	1	24	1	31.676054	29
1544	86	0.20814	13.901828	NA	NA	-0.078222	-0.088097	42.689117	142	49	82	31	23	64	39	100	18	NA	33	NA	2	p05	1	24	1	76.111618	30
1545	88	-0.186843	12.914371	NA	NA	-0.088097	-0.088097	-7.078719	142	49	85	32	23	64	39	102	16	NA	24	NA	2	p05	1	24	4	32.663513	28
1546	90	-0.24609	15.876742	NA	NA	-0.078222	-0.088097	29.259701	142	51	90	34	23	64	39	104	17	NA	32	NA	2	p05	1	24	1	29.701141	33
1547	92	-0.265839	-11.772055	NA	NA	-0.078222	-0.078222	-10.238582	121	50	87	33	23	64	39	103	16	NA	29	NA	2	p05	1	24	4	23.776398	29
1548	94	-0.117721	8.964543	NA	NA	-0.078222	-0.088097	-4.313839	139	49	81	32	24	64	40	105	16	NA	28	NA	2	p05	1	24	4	28.713684	28
1549	96	0.168642	-0.910027	NA	NA	-0.078222	-0.088097	7.140663	139	47	79	29	24	64	40	105	16	NA	31	NA	2	p05	1	24	2	45.500454	27
1550	98	0.069896	28.713684	NA	NA	-0.078222	-0.078222	3.190834	158	49	83	33	23	64	39	98	17	NA	29	NA	2	p05	1	24	4	50.437737	29
1551	100	0.020523	11.926914	NA	NA	-0.078222	-0.078222	1.21592	131	48	81	31	22	64	40	101	16	NA	33	NA	2	p05	1	24	4	30.688597	27
1552	102	-0.255965	1.064887	NA	NA	-0.078222	-0.088097	24.124924	141	48	88	31	22	64	40	98	16	NA	32	NA	2	p05	1	24	3	24.763855	28
1553	104	-0.147344	-2.884941	NA	NA	-0.078222	-0.088097	-5.103805	155	48	77	30	23	65	40	93	17	NA	34	NA	2	p05	1	24	1	29.701141	29
1554	106	0.158767	6.989629	NA	NA	-0.078222	-0.088097	6.74568	157	47	75	30	24	64	40	99	17	NA	36	NA	2	p05	1	24	1	32.663513	29
1555	108	-0.206592	12.914371	NA	NA	-0.078222	-0.088097	-7.868684	157	49	85	32	24	64	40	95	17	NA	39	NA	2	p05	1	24	0	62.287224	32
1556	110	-0.068348	19.826571	NA	NA	-0.078222	-0.088097	-2.338925	157	48	81	31	23	64	40	95	18	NA	38	NA	2	p05	1	24	2	26.73877	29
1557	112	-0.147344	16.864199	NA	NA	-0.078222	-0.088097	-5.498787	157	47	79	30	22	64	40	100	17	NA	33	NA	2	p05	1	24	2	26.73877	28
1558	114	0.010649	-7.822227	NA	NA	-0.078222	-0.088097	0.820938	146	47	84	30	22	64	41	106	17	NA	38	NA	2	p05	1	24	1	22.788942	29
1559	116	-0.088097	7.977086	NA	NA	-0.078222	-0.088097	21.360044	122	47	82	29	23	65	41	122	18	NA	35	NA	2	p05	1	24	1	22.788942	28
1560	118	-0.028849	1.064887	NA	NA	-0.078222	-0.078222	38.739288	122	45	76	28	24	64	41	154	17	NA	33	NA	2	p05	1	24	1	44.512997	27
1561	120	-0.127595	29.701141	NA	NA	-0.078222	-0.078222	36.369392	116	47	86	30	24	64	42	232	17	NA	33	NA	2	p05	1	24	3	46.487911	27
1562	122	-0.0091	14.889285	NA	NA	-0.078222	-0.088097	48.613857	117	47	81	30	23	45	42	276	17	NA	34	NA	2	p05	1	24	2	26.73877	28
1563	124	-0.088097	2.052344	NA	NA	-0.078222	-0.078222	20.965061	117	46	80	30	21	59	42	277	18	NA	38	NA	2	p05	1	24	2	22.788942	28
1564	126	-0.255965	1.064887	NA	NA	-0.088097	-0.088097	35.184441	117	46	81	31	21	59	42	281	18	NA	39	NA	2	p05	1	22	2	23.776398	29
1565	128	0.139018	6.002172	NA	NA	-0.078222	-0.078222	24.519907	117	47	82	30	22	45	42	279	18	NA	35	NA	2	p05	1	22	2	29.701141	28
1566	130	-0.097971	13.901828	NA	NA	-0.078222	-0.088097	38.739288	117	46	80	30	16	65	42	281	18	NA	38	NA	2	p05	1	22	2	63.274681	28
1567	132	-0.038724	29.701141	NA	NA	-0.078222	-0.088097	47.033928	117	46	82	30	16	65	42	287	18	NA	40	NA	2	p05	1	24	2	24.763855	28
1568	134	-0.176968	9.952	NA	NA	-0.078222	-0.078222	-6.683736	117	46	79	30	23	64	43	285	19	NA	40	NA	2	p05	1	24	2	25.751312	28
1569	136	-0.206592	-8.809684	NA	NA	-0.078222	-0.088097	-7.868684	117	44	73	28	24	64	43	287	18	NA	38	NA	2	p05	1	24	2	27.726227	26
1570	138	-0.028849	6.989629	NA	NA	-0.078222	-0.088097	20.570078	117	44	79	28	24	64	43	262	18	NA	38	NA	2	p05	1	24	1	26.73877	27
1571	140	0.188391	-0.910027	NA	NA	-0.078222	-0.078222	7.140663	117	45	74	27	22	47	42	253	18	NA	34	NA	2	p05	1	24	1	55.375023	26
1572	142	-0.028849	25.751312	NA	NA	-0.078222	-0.078222	-0.758994	117	44	75	27	21	64	42	280	15	NA	22	NA	2	p05	1	24	5	59.324852	22
1573	144	-0.186843	10.939457	NA	NA	-0.078222	-0.078222	-7.078719	117	45	77	28	21	64	42	288	16	NA	25	NA	2	p05	1	22	6	26.73877	22
1574	146	-0.176968	2.052344	NA	NA	-0.078222	-0.078222	22.544992	117	45	78	29	22	64	41	282	18	NA	27	NA	2	p05	1	22	10	17.851656	19
1575	148	-0.206592	1.064887	NA	NA	-0.078222	-0.088097	-8.263667	117	45	81	30	21	64	41	290	16	NA	29	NA	2	p05	1	22	4	27.726227	26
1576	150	0.069896	6.002172	NA	NA	-0.078222	-0.078222	3.190834	117	45	80	29	21	64	40	284	15	NA	28	NA	2	p05	1	22	3	28.713684	26
1577	152	-0.048599	10.939457	NA	NA	-0.078222	-0.088097	-1.548959	117	46	77	31	22	64	40	275	16	NA	25	NA	2	p05	1	22	4	71.174339	27
1578	154	-0.097971	7.977086	NA	NA	-0.078222	-0.088097	-3.523873	117	43	72	28	22	64	40	286	14	NA	21	NA	2	p05	1	22	5	43.525539	23
1579	156	-0.127595	15.876742	NA	NA	-0.078222	-0.078222	-4.313839	117	45	79	30	22	64	39	271	16	NA	25	NA	2	p05	1	22	8	24.763855	22
1580	158	-0.157219	-7.822227	NA	NA	-0.078222	-0.088097	38.739288	117	46	79	30	21	65	39	279	15	NA	24	NA	2	p05	1	22	6	18.839113	24
1581	160	-0.028849	8.964543	NA	NA	-0.078222	-0.078222	-0.758994	117	45	80	30	22	64	39	281	14	NA	26	NA	2	p05	1	22	3	25.751312	27
1582	162	-0.078222	-1.897484	NA	NA	-0.078222	-0.078222	-2.733908	117	46	86	31	22	64	39	280	16	NA	28	NA	2	p05	1	22	5	46.487911	26
1583	164	0.020523	20.814028	NA	NA	-0.078222	-0.078222	1.21592	117	44	77	30	22	64	38	259	15	NA	23	NA	2	p05	1	22	4	62.287224	26
1584	166	0.188391	15.876742	NA	NA	-0.078222	-0.088097	7.930628	117	44	78	29	22	64	38	273	14	NA	22	NA	2	p05	1	22	3	29.701141	26
1585	168	-0.265839	3.039801	NA	NA	-0.078222	-0.078222	-10.633564	117	45	81	31	22	64	37	274	16	NA	25	NA	2	p05	1	22	8	18.839113	23
1586	170	-0.196717	-2.884941	NA	NA	-0.078222	-0.078222	-7.473701	117	46	82	33	21	65	37	268	16	NA	27	NA	2	p05	1	22	6	27.726227	27
1587	172	-0.068348	6.989629	NA	NA	-0.078222	-0.078222	-2.338925	117	43	74	29	22	64	36	269	15	NA	25	NA	2	p05	1	22	6	32.663513	23
1588	174	0.000774	8.964543	NA	NA	-0.078222	-0.078222	0.425955	117	45	78	30	22	64	36	274	15	NA	24	NA	2	p05	1	22	5	75.124161	25
1589	176	-0.176968	5.014715	NA	NA	-0.078222	-0.088097	-6.288753	117	45	80	30	22	45	36	275	15	NA	23	NA	2	p05	1	22	4	32.663513	26
1590	178	-0.167093	17.851656	NA	NA	-0.078222	-0.078222	-6.288753	117	46	81	32	22	59	36	268	15	NA	28	NA	2	p05	1	22	2	25.751312	30
1591	180	0.030398	-7.822227	NA	NA	-0.078222	-0.078222	2.005886	117	46	82	33	22	59	36	271	15	NA	27	NA	2	p05	1	22	5	22.788942	28
1592	182	-0.068348	6.989629	NA	NA	-0.078222	-0.078222	-2.338925	117	45	77	31	21	45	35	261	14	NA	22	NA	2	p05	1	22	5	25.751312	26
1593	184	0.178517	-0.910027	NA	NA	-0.078222	-0.078222	37.949322	117	44	75	30	22	64	35	273	15	NA	26	NA	2	p05	1	22	2	57.349937	28
1594	186	-0.097971	23.776398	NA	NA	-0.078222	-0.078222	38.739288	117	45	84	30	22	64	35	274	15	NA	25	NA	2	p05	1	22	4	54.387566	26
1595	188	0.030398	9.952	NA	NA	-0.078222	-0.078222	1.610903	117	47	82	31	22	45	34	291	15	NA	22	NA	2	p05	1	22	4	28.713684	27
1596	190	-0.068348	6.002172	NA	NA	-0.078222	-0.078222	-1.943942	117	46	83	32	22	59	34	283	15	NA	25	NA	2	p05	1	22	7	23.776398	25
1597	192	0.079771	0.07743	NA	NA	-0.078222	-0.078222	3.9808	117	46	80	32	22	59	34	284	15	NA	23	NA	2	p05	1	22	6	28.713684	26
1598	194	-0.038724	4.027258	NA	NA	-0.078222	-0.078222	17.805199	117	46	78	31	21	45	35	240	15	NA	24	NA	2	p05	1	22	5	31.676054	26
1599	196	-0.048599	13.901828	NA	NA	-0.078222	-0.078222	39.13427	117	45	79	29	17	65	36	244	14	NA	23	NA	2	p05	1	22	2	75.124161	27
1600	198	0.069896	10.939457	NA	NA	-0.078222	-0.088097	3.190834	117	46	79	30	17	65	36	273	14	NA	24	NA	2	p05	1	22	5	44.512997	25
1601	200	-0.157219	20.814028	NA	NA	-0.078222	-0.088097	-5.89377	117	47	82	32	21	64	37	226	16	NA	25	NA	2	p05	1	22	7	34.638424	25
1602	202	-0.068348	-6.83477	NA	NA	-0.078222	-0.088097	35.579426	117	46	79	32	22	64	37	243	15	NA	25	NA	2	p05	1	22	6	27.726227	26
1603	204	0.09952	7.977086	NA	NA	-0.078222	-0.088097	15.040318	117	47	84	34	22	64	37	265	15	NA	26	NA	2	p05	1	22	5	23.776398	29
1604	206	-0.048599	-3.872398	NA	NA	-0.078222	-0.078222	37.159355	117	47	81	32	20	47	37	261	16	NA	29	NA	2	p05	1	22	2	61.299767	30
1605	208	-0.028849	24.763855	NA	NA	-0.078222	-0.078222	39.13427	117	47	83	32	20	64	37	262	14	NA	24	NA	2	p05	1	22	1	65.249596	31
1606	210	0.09952	13.901828	NA	NA	-0.078222	-0.078222	3.585817	117	48	85	34	20	64	37	238	15	NA	24	NA	2	p05	1	22	5	37.600796	29
1607	212	-0.236215	6.002172	NA	NA	-0.078222	-0.088097	-9.448616	117	48	82	34	21	64	37	250	16	NA	25	NA	2	p05	1	22	10	27.726227	24
1608	214	0.000774	1.064887	NA	NA	-0.078222	-0.078222	0.425955	117	48	82	34	22	64	37	263	16	NA	26	NA	2	p05	1	22	8	34.638424	26
1609	216	-0.186843	6.002172	NA	NA	-0.078222	-0.088097	-6.683736	117	48	84	34	22	64	37	263	17	NA	29	NA	2	p05	1	22	3	32.663513	31
1610	218	-0.117721	8.964543	NA	NA	-0.078222	-0.088097	43.084099	117	47	77	33	20	65	37	243	15	NA	23	NA	2	p05	1	22	3	70.186882	30
1611	220	0.158767	7.977086	NA	NA	-0.078222	-0.078222	64.41317	117	46	78	31	20	64	37	240	14	NA	22	NA	2	p05	1	22	3	38.588253	28
1612	222	-0.097971	17.851656	NA	NA	-0.078222	-0.078222	-3.523873	117	49	85	35	20	64	37	261	15	NA	28	NA	2	p05	1	21	4	27.726227	31
1613	224	0.020523	-6.83477	NA	NA	-0.078222	-0.078222	38.739288	117	50	86	36	20	64	37	249	16	NA	28	NA	2	p05	1	21	3	28.713684	33
1614	226	-0.048599	8.964543	NA	NA	-0.078222	-0.088097	18.200182	117	49	85	36	21	64	37	252	15	NA	29	NA	2	p05	1	21	1	31.676054	35
1615	228	0.050147	-3.872398	NA	NA	-0.078222	-0.078222	38.739288	117	49	84	35	21	64	36	263	16	NA	28	NA	2	p05	1	21	2	44.512997	33
1616	230	-0.305337	28.713684	NA	NA	-0.078222	-0.088097	41.504166	117	49	83	34	19	65	36	257	16	NA	28	NA	2	p05	1	21	2	59.324852	32
1617	232	-0.13747	19.826571	NA	NA	-0.078222	-0.088097	54.933582	117	49	86	35	21	64	36	258	14	NA	22	NA	2	p05	1	21	3	45.500454	32
1618	234	-0.147344	3.039801	NA	NA	-0.078222	-0.078222	22.939976	117	50	89	37	21	64	36	257	15	NA	30	NA	2	p05	1	21	3	23.776398	34
1619	236	-0.088097	4.027258	NA	NA	-0.078222	-0.078222	34.789459	117	50	86	35	20	65	36	256	16	NA	26	NA	2	p05	1	21	3	30.688597	32
1620	238	-0.24609	6.002172	NA	NA	-0.078222	-0.078222	-9.448616	117	48	79	32	21	64	35	263	16	NA	30	NA	2	p05	1	21	2	35.625881	30
1621	240	-0.088097	8.964543	NA	NA	-0.078222	-0.078222	-3.523873	117	50	86	34	21	64	36	265	15	NA	26	NA	2	p05	1	21	4	62.287224	30
1622	242	-0.048599	3.039801	NA	NA	-0.078222	-0.078222	-1.943942	117	50	84	34	20	45	36	263	15	NA	23	NA	2	p05	1	21	3	51.425194	31
1623	244	-0.088097	19.826571	NA	NA	-0.078222	-0.078222	26.49482	117	50	85	36	20	59	36	264	15	NA	26	NA	2	p05	1	21	6	29.701141	30
1624	246	-0.176968	-8.809684	NA	NA	-0.078222	-0.078222	-6.288753	117	50	86	35	20	59	37	273	14	NA	24	NA	2	p05	1	21	3	28.713684	32
1625	248	-0.24609	10.939457	NA	NA	-0.078222	-0.088097	10.300525	117	52	89	38	20	45	38	258	16	NA	31	NA	2	p05	1	21	0	31.676054	38
1626	250	0.020523	-0.910027	NA	NA	-0.078222	-0.088097	37.949322	117	50	86	37	21	64	38	263	15	NA	28	NA	2	p05	1	21	1	67.22451	36
1627	252	-0.35471	19.826571	NA	NA	-0.078222	-0.088097	37.949322	117	55	94	42	21	64	39	262	16	NA	27	NA	2	p05	1	21	5	54.387566	37
1628	254	0.129144	7.977086	NA	NA	-0.078222	-0.078222	5.560731	117	54	85	38	20	45	39	239	16	NA	25	NA	2	p05	1	21	3	41.550625	35
1629	256	-0.13747	6.989629	NA	NA	-0.078222	-0.088097	-5.103805	117	50	80	34	21	59	39	241	14	NA	23	NA	2	p05	1	21	4	33.65097	30
1630	258	-0.068348	0.07743	NA	NA	-0.078222	-0.088097	32.814545	117	53	89	39	21	59	39	263	15	NA	25	NA	2	p05	1	21	6	31.676054	33
1631	260	-0.078222	5.014715	NA	NA	-0.078222	-0.088097	15.435302	117	55	91	40	20	45	39	253	16	NA	25	NA	2	p05	1	21	5	31.676054	35
1632	262	-0.048599	11.926914	NA	NA	-0.078222	-0.088097	-1.943942	117	51	82	35	16	65	38	257	15	NA	25	NA	2	p05	1	21	2	75.124161	33
1633	264	0.030398	16.864199	NA	NA	-0.078222	-0.078222	1.610903	117	54	92	40	16	65	38	262	16	NA	25	NA	2	p05	1	20	5	47.475368	35
1634	266	0.119269	19.826571	NA	NA	-0.078222	-0.078222	5.165749	117	54	87	40	20	64	39	248	17	NA	30	NA	2	p05	1	20	4	35.625881	36
1635	268	-0.157219	-8.809684	NA	NA	-0.078222	-0.078222	37.55434	117	51	80	36	20	64	39	230	16	NA	27	NA	2	p05	1	20	3	35.625881	33
1636	270	-0.167093	12.914371	NA	NA	-0.078222	-0.088097	-6.288753	117	54	91	41	20	64	39	263	16	NA	26	NA	2	p05	1	20	4	28.713684	37
1637	272	-0.058473	-3.872398	NA	NA	-0.078222	-0.078222	-1.943942	117	56	93	43	19	47	39	243	18	NA	38	NA	2	p05	1	20	0	51.425194	43
1638	274	-0.068348	30.688597	NA	NA	-0.078222	-0.078222	-2.733908	117	53	84	38	19	64	39	241	16	NA	27	NA	2	p05	1	20	1	66.237053	37
1639	276	-0.058473	10.939457	NA	NA	-0.078222	-0.078222	48.218876	117	55	90	42	19	64	40	259	17	NA	33	NA	2	p05	1	19	2	37.600796	40
1640	278	-0.127595	7.977086	NA	NA	-0.078222	-0.078222	-4.708822	117	55	85	40	19	64	40	258	18	NA	36	NA	2	p05	1	19	0	31.676054	40
1641	280	-0.127595	1.064887	NA	NA	-0.078222	-0.078222	-4.708822	117	53	84	38	19	64	40	258	16	NA	29	NA	2	p05	1	19	1	33.65097	37
1642	282	-0.058473	6.989629	NA	NA	-0.078222	-0.088097	17.805199	117	54	84	41	19	64	40	256	15	NA	25	NA	2	p05	1	19	3	32.663513	38
1643	284	-0.167093	6.989629	NA	NA	-0.078222	-0.088097	43.47908	117	54	88	41	19	47	41	243	16	NA	27	NA	2	p05	1	19	2	63.274681	39
1644	286	0.198266	17.851656	NA	NA	-0.078222	-0.078222	62.438255	117	53	82	39	18	64	41	243	14	NA	23	NA	2	p05	1	19	1	38.588253	38
1645	288	-0.325087	19.826571	NA	NA	-0.078222	-0.078222	25.704855	117	51	81	36	18	64	41	262	15	NA	24	NA	2	p05	1	18	4	35.625881	32
1646	290	-0.255965	-9.797141	NA	NA	-0.078222	-0.078222	-9.843598	117	52	87	38	18	65	41	243	17	NA	33	NA	2	p05	1	18	2	30.688597	36
1647	292	0.079771	9.952	NA	NA	-0.078222	-0.088097	3.585817	117	52	87	38	17	64	42	253	16	NA	27	NA	2	p05	1	18	4	30.688597	34
1648	294	-0.097971	2.052344	NA	NA	-0.078222	-0.088097	-3.523873	117	55	90	41	17	64	42	273	16	NA	31	NA	2	p05	1	19	2	54.387566	39
1649	296	0.089645	22.788942	NA	NA	-0.078222	-0.088097	3.9808	117	54	84	39	19	45	42	257	18	NA	36	NA	2	p05	1	19	2	58.337395	37
1650	298	0.247639	8.964543	NA	NA	-0.078222	-0.088097	9.905542	117	51	77	36	18	59	42	226	18	NA	39	NA	2	p05	1	19	3	42.538082	33
1651	0	-0.097971	20.814028	NA	-0.088097	-0.078222	-0.078222	-3.918856	45	21	23	19	11	7	NA	NA	28	NA	28	NA	2	p06	2	11	28	11.926914	-9
1652	2	0.069896	21.801485	NA	0.079771	-0.078222	-0.088097	-3.918856	56	22	27	19	11	7	NA	NA	28	NA	50	NA	2	p06	2	11	16	67.22451	3
1653	4	0.050147	22.788942	NA	0.060022	-0.078222	-0.078222	-3.918856	54	36	100	5	11	10	NA	NA	29	NA	38	NA	2	p06	2	11	21	37.600796	-16
1654	6	-0.236215	18.839113	NA	-0.226341	-0.078222	-0.088097	-3.918856	46	45	110	19	11	15	NA	NA	29	NA	37	NA	2	p06	2	11	22	17.851656	-3
1655	8	-0.334961	17.851656	NA	-0.325087	-0.078222	-0.078222	-1.153977	46	46	102	23	11	15	64	123	29	NA	39	NA	2	p06	2	11	22	15.876742	1
1656	10	-0.334961	17.851656	NA	-0.325087	-0.078222	-0.078222	47.823891	53	45	101	18	11	25	62	123	27	NA	33	NA	2	p06	2	11	21	22.788942	-3
1657	12	-0.107846	15.876742	NA	-0.097971	-0.078222	-0.078222	27.67977	53	44	95	14	8	59	60	130	27	NA	32	NA	2	p06	2	12	22	44.512997	-8
1658	14	0.119269	18.839113	NA	0.129144	-0.078222	-0.078222	63.623203	48	43	91	14	8	59	59	126	26	NA	34	NA	2	p06	2	12	20	57.349937	-6
1659	16	-0.206592	20.814028	NA	-0.196717	-0.078222	-0.078222	45.059013	60	41	90	13	12	42	58	143	26	NA	34	NA	2	p06	2	12	20	23.776398	-7
1660	18	-0.502829	10.939457	NA	-0.492954	-0.078222	-0.078222	36.764374	55	40	88	13	11	59	57	123	25	NA	31	NA	2	p06	2	12	20	4.027258	-7
1661	20	-0.13747	14.889285	NA	-0.127595	-0.078222	-0.088097	26.49482	77	38	79	13	11	59	57	114	24	NA	27	NA	2	p06	2	12	19	19.826571	-6
1662	22	-0.018975	9.952	NA	0.000774	-0.078222	-0.078222	62.438255	75	38	85	13	12	42	56	106	24	NA	32	NA	2	p06	2	12	19	15.876742	-6
1663	24	0.297011	24.763855	NA	0.306886	-0.078222	-0.078222	45.059013	115	37	81	13	12	42	56	93	23	NA	29	NA	2	p06	2	14	19	66.237053	-6
1664	26	-0.048599	14.889285	NA	-0.038724	-0.078222	-0.088097	50.983753	133	37	80	13	12	42	58	92	22	NA	26	NA	2	p06	2	14	18	23.776398	-5
1665	28	-0.13747	12.914371	NA	-0.127595	-0.078222	-0.088097	35.579426	114	35	77	12	14	40	57	89	23	NA	31	NA	2	p06	2	14	19	-0.910027	-7
1666	30	-0.433707	11.926914	NA	-0.423832	-0.078222	-0.078222	28.864717	111	31	76	5	13	40	56	90	22	NA	27	NA	2	p06	2	14	18	6.002172	-13
1667	32	-0.35471	12.914371	NA	-0.344836	-0.078222	-0.088097	45.059013	82	30	76	9	13	40	56	89	21	NA	29	NA	2	p06	2	14	16	12.914371	-7
1668	34	0.079771	8.964543	NA	0.09952	-0.088097	-0.088097	19.780113	79	29	78	5	14	40	56	89	21	NA	26	NA	2	p06	2	14	17	46.487911	-12
1669	36	0.09952	12.914371	NA	0.109395	-0.078222	-0.078222	62.438255	72	29	80	3	13	40	55	89	20	NA	27	NA	2	p06	2	13	16	46.487911	-13
1670	38	0.040273	11.926914	NA	0.050147	-0.078222	-0.088097	45.84898	104	33	76	11	13	40	56	98	21	NA	28	NA	2	p06	2	13	17	19.826571	-6
1671	40	-0.423832	7.977086	NA	-0.423832	-0.078222	-0.078222	-3.918856	95	36	79	14	13	42	55	101	20	NA	27	NA	2	p06	2	13	17	7.977086	-3
1672	42	-0.433707	11.926914	NA	-0.433707	-0.078222	-0.088097	21.755026	94	37	80	15	12	55	55	101	20	NA	26	NA	2	p06	2	16	16	20.814028	-1
1673	44	-0.275714	8.964543	NA	-0.275714	-0.078222	-0.078222	57.303478	94	37	77	16	12	55	56	103	20	NA	27	NA	2	p06	2	16	17	21.801485	-1
1674	46	0.415506	19.826571	NA	0.425381	-0.078222	-0.078222	41.899151	106	38	84	16	16	42	55	102	20	NA	30	NA	2	p06	2	16	16	65.249596	0
1675	48	-0.078222	12.914371	NA	-0.078222	-0.078222	-0.078222	60.463341	110	38	83	16	12	59	55	94	20	NA	29	NA	2	p06	2	15	16	32.663513	0
1676	50	-0.167093	12.914371	NA	-0.167093	-0.078222	-0.088097	22.939976	132	38	76	15	12	59	56	96	20	NA	27	NA	2	p06	2	15	15	6.989629	0
1677	52	-0.167093	10.939457	NA	-0.157219	-0.078222	-0.078222	5.560731	106	35	78	12	15	42	55	96	20	NA	27	NA	2	p06	2	15	15	6.002172	-3
1678	54	-0.176968	9.952	NA	-0.167093	-0.078222	-0.078222	61.253307	118	33	81	8	14	60	54	95	19	NA	24	NA	2	p06	2	15	15	17.851656	-7
1679	56	0.09952	6.002172	NA	0.109395	-0.078222	-0.078222	28.864717	107	34	78	13	14	60	57	95	19	NA	25	NA	2	p06	2	15	15	47.475368	-2
1680	58	0.178517	11.926914	NA	0.188391	-0.078222	-0.088097	56.11853	128	38	83	16	15	42	54	96	18	NA	25	NA	2	p06	2	15	14	57.349937	2
1681	60	-0.117721	11.926914	NA	-0.107846	-0.078222	-0.078222	43.084099	148	39	81	17	14	59	50	96	18	NA	24	NA	2	p06	2	16	13	27.726227	4
1682	62	-0.315212	4.027258	NA	-0.305337	-0.078222	-0.078222	14.250353	103	39	79	16	13	55	50	96	18	NA	24	NA	2	p06	2	16	13	5.014715	3
1683	64	-0.226341	10.939457	NA	-0.216466	-0.088097	-0.088097	21.360044	113	36	80	13	16	70	49	96	18	NA	24	NA	2	p06	2	16	12	19.826571	1
1684	66	-0.078222	6.989629	NA	-0.058473	-0.088097	-0.088097	62.043274	139	37	80	15	15	70	52	95	17	NA	25	NA	2	p06	2	15	12	19.826571	3
1685	68	0.198266	15.876742	NA	0.198266	-0.078222	-0.078222	29.259701	135	38	74	16	15	70	55	95	18	NA	25	NA	2	p06	2	15	14	73.149246	2
1686	70	0.069896	6.989629	NA	0.079771	-0.078222	-0.078222	69.152962	128	39	84	17	14	45	52	94	17	NA	23	NA	2	p06	2	15	12	24.763855	5
1687	72	-0.088097	9.952	NA	-0.078222	-0.078222	-0.078222	51.378738	121	38	89	15	15	55	50	91	17	NA	23	NA	2	p06	2	22	12	6.989629	3
1688	74	-0.443581	7.977086	NA	-0.433707	-0.078222	-0.088097	16.225267	124	36	82	14	12	46	50	94	17	NA	26	NA	2	p06	2	22	10	17.851656	4
1689	76	-0.167093	5.014715	NA	-0.157219	-0.078222	-0.088097	12.275439	111	40	94	17	22	40	51	93	16	NA	23	NA	2	p06	2	22	11	20.814028	6
1690	78	0.030398	6.002172	NA	0.040273	-0.078222	-0.088097	37.949322	96	40	91	16	17	40	51	92	16	NA	25	NA	2	p06	2	17	9	40.563168	7
1691	80	0.139018	3.039801	NA	0.148893	-0.078222	-0.078222	48.613857	84	38	80	14	17	40	52	89	16	NA	24	NA	2	p06	2	17	10	44.512997	4
1692	82	0.060022	14.889285	NA	0.069896	-0.078222	-0.088097	54.933582	122	38	93	14	16	42	51	88	16	NA	26	NA	2	p06	2	17	8	17.851656	6
1693	84	-0.443581	1.064887	NA	-0.443581	-0.078222	-0.088097	36.764374	133	36	91	10	15	50	50	85	16	NA	26	NA	2	p06	2	16	8	1.064887	2
1694	86	-0.226341	6.002172	NA	-0.216466	-0.078222	-0.078222	7.140663	128	37	88	13	15	50	52	88	16	NA	25	NA	2	p06	2	16	9	25.751312	4
1695	88	-0.275714	5.014715	NA	-0.275714	-0.078222	-0.088097	40.319218	98	41	95	17	16	42	50	92	16	NA	24	NA	2	p06	2	16	10	25.751312	7
1696	90	0.277262	16.864199	NA	0.287137	-0.078222	-0.078222	31.629597	99	42	92	17	15	59	51	95	16	NA	24	NA	2	p06	2	16	10	52.412651	7
1697	92	-0.107846	4.027258	NA	-0.097971	-0.078222	-0.088097	62.438255	93	40	80	16	15	59	52	95	17	NA	24	NA	2	p06	2	16	11	36.613338	5
1698	94	0.069896	4.027258	NA	0.079771	-0.078222	-0.078222	28.469734	93	40	84	15	16	42	51	95	16	NA	25	NA	2	p06	2	16	9	-1.897484	6
1699	96	-0.542327	6.002172	NA	-0.532453	-0.078222	-0.088097	34.789459	102	37	88	10	15	59	50	96	15	NA	25	NA	2	p06	2	19	6	10.939457	4
1700	98	-0.275714	5.014715	NA	-0.255965	-0.078222	-0.088097	15.435302	109	38	84	14	15	55	51	95	16	NA	24	NA	2	p06	2	19	10	22.788942	4
1701	100	-0.176968	3.039801	NA	-0.167093	-0.078222	-0.088097	24.519907	110	41	93	16	19	45	50	95	16	NA	25	NA	2	p06	2	19	9	54.387566	7
1702	102	-0.0091	5.014715	NA	0.000774	-0.078222	-0.088097	49.798805	112	41	96	16	16	55	49	96	14	NA	23	NA	2	p06	2	24	7	51.425194	9
1703	104	-0.058473	13.901828	NA	-0.048599	-0.078222	-0.088097	53.353653	92	41	87	17	16	55	51	93	16	NA	25	NA	2	p06	2	24	11	16.864199	6
1704	106	-0.433707	5.014715	NA	-0.423832	-0.078222	-0.088097	24.124924	84	41	90	15	24	42	49	97	15	NA	24	NA	2	p06	2	24	8	7.977086	7
1705	108	-0.285588	6.989629	NA	-0.285588	-0.078222	-0.078222	25.309872	74	42	87	17	22	38	50	94	16	NA	23	NA	2	p06	2	22	11	20.814028	6
1706	110	-0.147344	4.027258	NA	-0.147344	-0.078222	-0.088097	40.714203	106	40	80	16	22	38	52	97	16	NA	23	NA	2	p06	2	22	11	20.814028	5
1707	112	-0.058473	12.914371	NA	-0.048599	-0.078222	-0.088097	24.519907	174	40	83	12	21	30	50	102	15	NA	24	NA	2	p06	2	22	9	63.274681	3
1708	114	-0.216466	6.989629	NA	-0.216466	-0.078222	-0.088097	58.883411	149	39	86	14	22	28	51	98	14	NA	22	NA	2	p06	2	22	9	36.613338	5
1709	116	-0.028849	5.014715	NA	-0.028849	-0.078222	-0.078222	19.780113	149	39	80	16	22	28	52	98	15	NA	23	NA	2	p06	2	22	9	5.014715	7
1710	118	-0.186843	6.989629	NA	-0.186843	-0.078222	-0.088097	29.654682	124	38	87	11	21	26	51	98	15	NA	23	NA	2	p06	2	22	9	7.977086	2
1711	120	-0.206592	6.002172	NA	-0.186843	-0.078222	-0.088097	27.284786	137	38	88	16	20	24	51	95	15	NA	23	NA	2	p06	2	20	12	19.826571	4
1712	122	0.09952	1.064887	NA	0.109395	-0.078222	-0.078222	35.974407	106	39	80	18	20	24	52	96	15	NA	23	NA	2	p06	2	20	12	61.299767	6
1713	124	-0.058473	4.027258	NA	-0.038724	-0.078222	-0.088097	42.294132	93	41	92	17	19	21	51	100	14	NA	19	NA	2	p06	2	20	9	40.563168	8
1714	126	-0.078222	11.926914	NA	-0.068348	-0.078222	-0.088097	54.143616	82	40	90	16	21	21	51	98	14	NA	21	NA	2	p06	2	21	10	19.826571	6
1715	128	0.09952	2.052344	NA	0.109395	-0.078222	-0.088097	12.275439	80	39	83	17	21	21	53	98	16	NA	22	NA	2	p06	2	21	12	3.039801	5
1716	130	-0.275714	4.027258	NA	-0.265839	-0.078222	-0.088097	20.175095	103	39	92	14	19	20	52	103	13	NA	18	NA	2	p06	2	21	9	21.801485	5
1717	132	-0.058473	6.002172	NA	-0.058473	-0.078222	-0.078222	42.294132	122	40	90	16	14	23	52	98	14	NA	21	NA	2	p06	2	19	12	21.801485	4
1718	134	0.247639	10.939457	NA	0.247639	-0.078222	-0.078222	22.544992	123	39	82	18	14	23	53	98	15	NA	22	NA	2	p06	2	19	12	66.237053	6
1719	136	0.050147	5.014715	NA	0.060022	-0.078222	-0.088097	54.538601	95	40	85	14	19	22	51	93	13	NA	20	NA	2	p06	2	19	7	47.475368	7
1720	138	-0.236215	6.989629	NA	-0.226341	-0.078222	-0.088097	40.714203	98	42	92	19	21	24	53	95	15	NA	22	NA	2	p06	2	21	12	18.839113	7
1721	140	0.148893	3.039801	NA	0.158767	-0.078222	-0.078222	22.939976	131	44	90	21	21	24	54	96	15	NA	22	NA	2	p06	2	21	12	19.826571	9
1722	142	-0.127595	4.027258	NA	-0.127595	-0.078222	-0.088097	24.124924	115	45	104	19	20	22	53	95	13	NA	16	NA	2	p06	2	21	9	22.788942	10
1723	144	-0.068348	6.002172	NA	-0.068348	-0.078222	-0.078222	39.529255	115	45	99	20	21	23	53	96	14	NA	21	NA	2	p06	2	21	10	41.550625	10
1724	146	-0.0091	4.027258	NA	0.000774	-0.078222	-0.078222	43.084099	118	43	85	19	21	23	54	95	15	NA	22	NA	2	p06	2	21	12	53.400108	7
1725	148	-0.167093	7.977086	NA	-0.157219	-0.078222	-0.078222	45.84898	123	43	93	15	21	22	52	101	13	NA	19	NA	2	p06	2	21	6	26.73877	9
1726	150	-0.295463	4.027258	NA	-0.285588	-0.078222	-0.088097	33.999493	102	42	92	18	22	24	53	98	15	NA	20	NA	2	p06	2	22	12	12.914371	6
1727	152	0.148893	3.039801	NA	0.158767	-0.078222	-0.078222	10.300525	97	44	92	20	22	24	54	98	12	NA	15	NA	2	p06	2	22	9	23.776398	11
1728	154	0.178517	3.039801	NA	0.188391	-0.078222	-0.078222	39.13427	115	44	98	18	21	22	53	98	12	NA	16	NA	2	p06	2	22	6	21.801485	12
1729	156	0.010649	10.939457	NA	0.020523	-0.078222	-0.078222	30.444649	115	42	96	15	23	20	53	98	12	NA	16	NA	2	p06	2	23	6	72.161797	9
1730	158	-0.097971	1.064887	NA	-0.088097	-0.078222	-0.078222	57.698463	106	43	89	18	14	22	54	98	12	NA	19	NA	2	p06	2	23	10	47.475368	8
1731	160	-0.107846	3.039801	NA	-0.097971	-0.078222	-0.078222	23.334957	101	45	101	19	23	22	54	97	12	NA	16	NA	2	p06	2	23	9	7.977086	10
1732	162	-0.384334	5.014715	NA	-0.364585	-0.078222	-0.078222	35.579426	128	44	97	18	20	27	54	92	11	NA	16	NA	2	p06	2	22	7	15.876742	11
1733	164	0.000774	2.052344	NA	0.010649	-0.078222	-0.088097	14.645336	109	44	86	20	14	31	56	94	13	NA	19	NA	2	p06	2	22	11	25.751312	9
1734	166	0.09952	3.039801	NA	0.119269	-0.078222	-0.078222	37.55434	117	46	100	20	22	31	54	94	13	NA	20	NA	2	p06	2	22	8	55.375023	12
1735	168	-0.0091	3.039801	NA	-0.0091	-0.078222	-0.078222	40.319218	132	45	98	20	22	33	56	95	13	NA	19	NA	2	p06	2	25	10	46.487911	10
1736	170	0.050147	6.989629	NA	0.060022	-0.078222	-0.078222	45.84898	126	44	90	19	13	35	56	96	12	NA	18	NA	2	p06	2	25	9	18.839113	10
1737	172	-0.068348	1.064887	NA	-0.058473	-0.078222	-0.078222	26.49482	137	45	97	22	25	33	55	93	12	NA	18	NA	2	p06	2	25	8	11.926914	14
1738	174	-0.325087	6.002172	NA	-0.325087	-0.078222	-0.078222	24.914888	146	45	96	19	24	33	55	93	12	NA	18	NA	2	p06	2	24	7	21.801485	12
1739	176	-0.078222	-0.910027	NA	-0.068348	-0.088097	-0.078222	32.419563	146	42	81	17	13	35	56	93	13	NA	20	NA	2	p06	2	24	11	25.751312	6
1740	178	0.089645	6.989629	NA	0.09952	-0.078222	-0.078222	31.234613	146	42	89	18	23	31	55	95	13	NA	17	NA	2	p06	2	24	9	79.07399	9
1741	180	0.010649	5.014715	NA	0.020523	-0.078222	-0.088097	63.228222	146	44	97	18	21	33	56	95	12	NA	15	NA	2	p06	2	24	7	37.600796	11
1742	182	0.040273	2.052344	NA	0.040273	-0.078222	-0.078222	19.780113	142	44	84	20	13	37	56	92	13	NA	20	NA	2	p06	2	24	10	6.002172	10
1743	184	0.000774	2.052344	NA	0.000774	-0.078222	-0.078222	33.604511	154	41	84	15	24	35	56	93	12	NA	16	NA	2	p06	2	24	7	14.889285	8
1744	186	-0.24609	4.027258	NA	-0.226341	-0.078222	-0.078222	28.074751	154	41	91	17	23	34	56	90	12	NA	15	NA	2	p06	2	23	8	19.826571	9
1745	188	-0.028849	-1.897484	NA	-0.018975	-0.078222	-0.078222	30.839632	162	40	83	17	13	37	57	90	13	NA	19	NA	2	p06	2	23	11	64.262138	6
1746	190	0.139018	6.989629	NA	0.148893	-0.078222	-0.088097	55.328568	136	42	91	19	22	33	56	92	12	NA	17	NA	2	p06	2	23	8	43.525539	11
1747	192	-0.0091	7.977086	NA	0.000774	-0.078222	-0.078222	52.958668	157	41	86	16	22	33	56	96	11	NA	16	NA	2	p06	2	22	7	41.550625	9
1748	194	0.000774	-1.897484	NA	0.010649	-0.078222	-0.078222	16.620251	157	45	94	23	15	35	57	94	13	NA	18	NA	2	p06	2	22	11	15.876742	12
1749	196	0.020523	3.039801	NA	0.030398	-0.078222	-0.078222	26.889803	110	43	90	20	17	33	57	98	12	NA	16	NA	2	p06	2	22	7	26.73877	13
1750	198	-0.226341	5.014715	NA	-0.216466	-0.078222	-0.088097	47.428909	104	46	100	25	24	34	57	96	12	NA	16	NA	2	p06	2	24	8	23.776398	17
1751	200	0.119269	6.002172	NA	0.129144	-0.078222	-0.088097	22.150009	101	44	84	22	24	34	57	98	12	NA	14	NA	2	p06	2	24	9	77.099075	13
1752	202	0.020523	1.064887	NA	0.030398	-0.078222	-0.088097	63.228222	150	41	86	17	23	31	57	100	12	NA	14	NA	2	p06	2	24	9	46.487911	8
1753	204	-0.443581	5.014715	NA	-0.433707	-0.078222	-0.078222	36.369392	133	43	94	17	22	28	57	102	11	NA	16	NA	2	p06	2	22	6	15.876742	11
1754	206	-0.097971	3.039801	NA	-0.078222	-0.078222	-0.088097	28.864717	149	43	82	19	14	31	57	95	12	NA	17	NA	2	p06	2	22	11	11.926914	8
1755	208	-0.157219	-0.910027	NA	-0.147344	-0.078222	-0.078222	13.460387	149	42	87	19	18	33	56	98	12	NA	15	NA	2	p06	2	22	10	25.751312	9
1756	210	-0.088097	5.014715	NA	-0.068348	-0.078222	-0.088097	37.949322	149	45	100	21	23	34	56	95	12	NA	16	NA	2	p06	2	23	8	42.538082	13
1757	212	-0.028849	3.039801	NA	-0.028849	-0.088097	-0.088097	51.77372	122	43	84	21	14	32	57	93	14	NA	20	NA	2	p06	2	23	11	51.425194	10
1758	214	-0.048599	3.039801	NA	-0.038724	-0.078222	-0.078222	42.689117	122	43	93	21	23	31	57	93	12	NA	18	NA	2	p06	2	23	8	18.839113	13
1759	216	-0.374459	4.027258	NA	-0.364585	-0.078222	-0.078222	37.55434	104	44	96	20	14	40	57	93	11	NA	16	NA	2	p06	2	14	7	12.914371	13
1760	218	-0.176968	3.039801	NA	-0.167093	-0.078222	-0.078222	9.115577	104	43	85	22	13	40	57	93	13	NA	18	NA	2	p06	2	14	12	24.763855	10
1761	220	-0.038724	5.014715	NA	-0.028849	-0.078222	-0.078222	41.899151	104	46	102	24	13	38	57	91	13	NA	18	NA	2	p06	2	14	8	27.726227	16
1762	222	0.010649	8.964543	NA	0.020523	-0.078222	-0.078222	42.294132	106	45	93	21	24	42	57	91	13	NA	18	NA	2	p06	2	24	9	70.186882	12
1763	224	-0.058473	1.064887	NA	-0.048599	-0.078222	-0.078222	56.908497	106	46	88	23	13	48	58	94	14	NA	18	NA	2	p06	2	24	9	35.625881	14
1764	226	-0.058473	3.039801	NA	-0.048599	-0.078222	-0.088097	28.864717	106	43	84	18	13	51	56	104	11	NA	17	NA	2	p06	2	24	6	15.876742	12
1765	228	-0.443581	6.002172	NA	-0.433707	-0.078222	-0.078222	37.55434	106	43	93	18	25	58	56	116	11	NA	17	NA	2	p06	2	25	6	13.901828	12
1766	230	-0.058473	0.07743	NA	-0.048599	-0.078222	-0.078222	8.720593	106	43	87	23	13	55	56	131	13	NA	19	NA	2	p06	2	25	11	21.801485	12
1767	232	0.079771	-1.897484	NA	0.09952	-0.078222	-0.078222	40.714203	106	44	97	23	22	45	56	132	11	NA	15	NA	2	p06	2	25	6	63.274681	17
1768	234	0.129144	6.002172	NA	0.139018	-0.078222	-0.078222	46.638943	106	46	99	20	16	45	56	131	11	NA	15	NA	2	p06	2	16	6	48.462826	14
1769	236	0.129144	5.014715	NA	0.139018	-0.078222	-0.088097	45.84898	106	45	85	23	15	48	57	132	12	NA	17	NA	2	p06	2	16	8	13.901828	15
1770	238	-0.038724	1.064887	NA	-0.028849	-0.078222	-0.088097	21.360044	119	42	84	21	16	42	56	131	12	NA	17	NA	2	p06	2	16	8	7.977086	13
1771	240	-0.315212	5.014715	NA	-0.305337	-0.078222	-0.078222	24.519907	91	44	100	22	23	40	56	131	12	NA	18	NA	2	p06	2	23	7	25.751312	15
1772	242	0.020523	-0.910027	NA	0.030398	-0.078222	-0.078222	26.889803	97	45	89	25	23	40	57	131	14	NA	19	NA	2	p06	2	23	12	26.73877	13
1773	244	0.010649	8.964543	NA	0.020523	-0.078222	-0.088097	26.49482	82	45	95	22	13	38	57	130	12	NA	15	NA	2	p06	2	23	7	82.036362	15
1774	246	0.119269	3.039801	NA	0.119269	-0.078222	-0.078222	63.228222	92	45	93	22	23	40	56	130	12	NA	17	NA	2	p06	2	23	9	40.563168	13
1775	248	0.060022	3.039801	NA	0.069896	-0.078222	-0.088097	24.124924	92	44	82	24	23	40	57	130	15	NA	20	NA	2	p06	2	23	10	10.939457	14
1776	250	-0.265839	0.07743	NA	-0.255965	-0.078222	-0.088097	29.259701	91	43	85	18	12	37	56	130	12	NA	18	NA	2	p06	2	23	7	18.839113	11
1777	252	-0.413958	5.014715	NA	-0.404083	-0.078222	-0.088097	24.519907	91	47	103	25	23	35	56	131	14	NA	19	NA	2	p06	2	23	10	20.814028	15
1778	254	-0.147344	0.07743	NA	-0.147344	-0.078222	-0.088097	20.570078	91	43	78	23	12	37	57	128	13	NA	18	NA	2	p06	2	23	8	59.324852	15
1779	256	0.158767	5.014715	NA	0.168642	-0.078222	-0.078222	50.19379	91	43	91	19	12	40	56	127	13	NA	18	NA	2	p06	2	23	8	54.387566	11
1780	258	-0.216466	9.952	NA	-0.206592	-0.078222	-0.078222	56.908497	92	43	91	19	23	40	55	127	13	NA	19	NA	2	p06	2	23	10	32.663513	9
1781	260	-0.196717	-0.910027	NA	-0.186843	-0.078222	-0.078222	20.570078	113	44	80	22	13	49	57	130	13	NA	19	NA	2	p06	2	23	10	15.876742	12
1782	262	-0.107846	5.014715	NA	-0.097971	-0.078222	-0.088097	21.755026	141	43	90	20	13	45	57	131	12	NA	17	NA	2	p06	2	23	7	25.751312	13
1783	264	0.000774	6.002172	NA	0.010649	-0.078222	-0.088097	39.13427	145	44	90	20	24	55	57	131	12	NA	17	NA	2	p06	2	24	8	25.751312	12
1784	266	0.277262	7.977086	NA	0.287137	-0.078222	-0.078222	26.099838	136	44	81	23	13	51	58	131	14	NA	21	NA	2	p06	2	24	11	86.973648	12
1785	268	0.000774	-0.910027	NA	0.010649	-0.078222	-0.078222	59.673378	136	46	95	23	13	54	58	131	12	NA	16	NA	2	p06	2	24	7	41.550625	16
1786	270	-0.186843	6.002172	NA	-0.176968	-0.078222	-0.078222	39.529255	136	44	88	20	23	59	58	131	14	NA	19	NA	2	p06	2	23	11	18.839113	9
1787	272	-0.088097	2.052344	NA	-0.078222	-0.078222	-0.078222	27.284786	141	42	77	21	23	59	58	132	12	NA	14	NA	2	p06	2	23	8	18.839113	13
1788	274	0.020523	0.07743	NA	0.030398	-0.078222	-0.078222	17.015232	126	44	95	20	13	42	57	131	12	NA	14	NA	2	p06	2	23	8	19.826571	12
1789	276	0.000774	5.014715	NA	0.020523	-0.078222	-0.088097	29.259701	135	45	94	23	22	42	57	131	14	NA	18	NA	2	p06	2	22	11	41.550625	12
1790	278	-0.018975	4.027258	NA	-0.0091	-0.078222	-0.078222	47.823891	110	44	78	23	13	42	58	127	14	NA	18	NA	2	p06	2	22	11	53.400108	12
1791	280	0.079771	9.952	NA	0.089645	-0.078222	-0.078222	50.983753	110	44	90	21	14	42	58	127	12	NA	17	NA	2	p06	2	22	8	22.788942	13
1792	282	-0.443581	2.052344	NA	-0.433707	-0.078222	-0.078222	32.024578	113	42	83	19	22	57	58	127	13	NA	16	NA	2	p06	2	22	10	12.914371	9
1793	284	0.000774	4.027258	NA	0.010649	-0.078222	-0.088097	12.670422	113	41	78	21	13	51	58	126	13	NA	16	NA	2	p06	2	22	10	23.776398	11
1794	286	0.079771	0.07743	NA	0.089645	-0.078222	-0.078222	39.529255	111	42	85	18	13	51	57	131	12	NA	17	NA	2	p06	2	22	8	25.751312	10
1795	288	0.09952	10.939457	NA	0.109395	-0.078222	-0.088097	35.184441	111	45	96	24	22	58	57	130	14	NA	18	NA	2	p06	2	22	10	71.174339	14
1796	290	0.010649	0.07743	NA	0.020523	-0.078222	-0.088097	58.093445	111	45	86	26	22	58	57	131	12	NA	17	NA	2	p06	2	22	7	40.563168	19
1797	292	0.109395	0.07743	NA	0.119269	-0.078222	-0.088097	15.435302	111	42	78	19	13	43	57	131	12	NA	18	NA	2	p06	2	22	7	7.977086	12
1798	294	-0.443581	7.977086	NA	-0.433707	-0.078222	-0.078222	36.369392	111	42	81	18	15	41	57	131	14	NA	18	NA	2	p06	2	15	9	21.801485	9
1799	296	-0.157219	0.07743	NA	-0.147344	-0.078222	-0.088097	9.115577	111	43	79	22	15	41	57	131	11	NA	19	NA	2	p06	2	15	4	21.801485	18
1800	298	-0.117721	1.064887	NA	-0.107846	-0.078222	-0.088097	35.974407	111	41	82	15	12	38	57	132	12	NA	19	NA	2	p06	2	15	6	46.487911	9
